# Supplementary material for: Three new species of Mesobiotus (Eutardigrada: Macrobiotidae) from Sweden with an updated phylogeny of the genus
Source: Sci Rep. 2025 Feb 6;15:4535. doi: 10.1038/s41598-025-88063-8 (PMC11802830; doi:10.1038/s41598-025-88063-8)
Supplement: Supplementary file 3 — Supplementary Material 3 [file 41598_2025_88063_MOESM3_ESM.xlsx]

## Sheet: instructions
	Table S2. Morphometric data for Mesobiotus bockebodicus sp. nov. *specimen with known DNA sequence/identity confirmed by DNA analysis
	INSTRUCTIONS and TERMS OF USE
	1	This is a morphometric template for species of the Tardigrada Order Parachela.
	2	The template caluclates the pt ratio and other relative measures only if all measurements required to calculate a ratio are provided (otherwise the ratio cell remains empty, meaning lack of data). The only numbers you need to enter are absolute measurements in micrometres [μm] in the sheet "individuals". If a structure is not measurable leave the cell empty (enetring zeros will mean that the trai…
	3	The "individuals" sheet automatically calculates basic statistics (number of measurements, range, mean and SD). The table with these statistics is placed after the last (30th) specimen. The summary table can be then copied and pasted directly to MS Word.
	4	If measurements are done on the type series, please enter the holotype in the first column (this way holotype data are automatically copied to the summary table at end of the sheet). If measurements are not done on the type series, you may delete the last two columns in the summary table. You may change specimen/slide names as desired.
	5	If a trait listed is not present in the species you are measuring, remove the entire row (highlight the row, right mouse click, choose "delete").
	6	Data from the sheet "individuals" are automatically copied to the four remaining "stats" sheets. Data in those sheets are arranged for statistical analyses in the majority of statistical software.
	7	If you want to see the formulas behind this template, press Ctrl+` (usually just before "1" on the keyboard). To return to the value view, press Ctrl+` again.
	8	This template can be freely used but each published use must be credited as Morphometric data were handled using the Parachela ver. 1.8 template available from the Tardigrada Register, www.tardigrada.net/register (Michalczyk & Kaczmarek 2013). The reference is: Michalczyk, Ł. & Kaczmarek, Ł. (2013) The Tardigrada Register: a comprehensive online data repository for tardigrade taxonomy. Journal of…
	9	Copyright by Łukasz Michalczyk. Enquires and suggestions: LM@tardigrada.net

## Sheet: general info
	Species		Mesobiotus bockebodicus
	Population		Sweden, Skåne
	Type series		YES
	Author		Atherton, Hulterström, Guidetti, Jönsson
	Date		22-07-2024

## Sheet: animals
SPECIMEN	22-046 (HOL)		22-045*		22-013		22-044*		23-030*		23-020		24-076		24-077		24-048f		24-002f		24-003f		24-005f		24-020f		24-022f		24-046f		24-047f		17		18		19		20		21		22		23		24		25
CHARACTER	µm	pt	µm	pt	µm	pt	µm	pt	µm	pt	µm	pt	µm	pt	µm	pt	µm	pt	µm	pt	µm	pt	µm	pt	µm	pt	µm	pt	µm	pt	µm	pt	µm	pt	µm	pt	µm	pt	µm	pt	µm	pt	µm	pt	µm	pt	µm	pt	µm
Body length	300	757.576	395	980.149	305	729.665	400		310	776.942	225	858.779	375	1062.32	300	840.336	360	897.756	275	747.283	390	935.252	335	861.183	325	806.452	345	875.635	315	811.856	300	852.273
Buccopharyngeal tube
Buccal tube length	39.6	–	40.3	–	41.8	–		–	39.9	–	26.2	–	35.3	–	35.7	–	40.1	–	36.8	–	41.7	–	38.9	–	40.3	–	39.4	–	38.8	–	35.2	–		–		–		–		–		–		–		–		–
Stylet support insertion point	29.9	75.5051	31.1	77.1712	32.8	78.4689			31.4	78.6967	19.8	75.5725	26.8	75.9207	27.9	78.1513	30.5	76.0599	28.3	76.9022	32.4	77.6978	29.5	75.8355	31.1	77.1712	30.5	77.4112	29.7	76.5464	27	76.7045
Buccal tube external width	7	17.6768	6.4	15.8809	6	14.3541			6.2	15.5388	5.1	19.4656	5.1	14.4476	6.1	17.0868	7	17.4564	6.2	16.8478	6.8	16.307	6.9	17.7378	6.4	15.8809	6.7	17.0051	5.8	14.9485	5.2	14.7727
Buccal tube internal width	4.8	12.1212	4.9	12.1588	4	9.56938			3.6	9.02256	3.2	12.2137	3.6	10.1983	3.8	10.6443	4.8	11.9701	3.8	10.3261	4.6	11.0312	4.2	10.7969	4.4	10.9181	4.5	11.4213	3.6	9.27835	3.2	9.09091
Ventral lamina length	25.1	63.3838	27	66.9975	26.9	64.3541			25.6	64.1604	16.7	63.7405	22.3	63.1728	23.2	64.986	26.8	66.8329	24.5	66.5761	26.8	64.2686	26	66.838	25.5	63.2754	26.1	66.2437	25.3	65.2062	22.4	63.6364
Placoid lengths
Macroplacoid 1	6.7	16.9192	5.7	14.1439	5.3	12.6794			5.8	14.5363			5.3	15.0142	4.6	12.8852	5.7	14.2145	4.9	13.3152	6.7	16.0671	5.7	14.653	5.5	13.6476	5.8	14.7208	5.3	13.6598	5.1	14.4886
Macroplacoid 2	5	12.6263	4.8	11.9107	4.4	10.5263			4.1	10.2757			4.1	11.6147	3.7	10.3641	4.6	11.4713	3.8	10.3261	5	11.9904	4.5	11.5681	4.4	10.9181	4.7	11.9289	4.4	11.3402	3.8	10.7955
Macroplacoid 3	7.8	19.697	6.6	16.3772	6.1	14.5933			5.8	14.5363			5.3	15.0142	4.9	13.7255	7.1	17.7057	5.2	14.1304	7.7	18.4652	6.2	15.9383	6	14.8883	6.6	16.7513	5.7	14.6907	5.5	15.625
Microplacoid	4	10.101	4.1	10.1737	3.6	8.61244			3.6	9.02256			3.8	10.7649	3	8.40336	4.1	10.2244	3.1	8.42391	4.1	9.83213	3.8	9.76864	3.7	9.18114	4	10.1523	3.4	8.76289	3.1	8.80682
Macroplacoid row	18.1	45.7071	18.4	45.6576	18	43.0622			17	42.6065			15.2	43.0595	14.1	39.4958	17.6	43.8903	14.6	39.6739	18.2	43.6451	16.9	43.4447	16.6	41.1911	17.8	45.1777	16.2	41.7526	15.1	42.8977
Placoid row	22.5	56.8182	23.4	58.0645	22.3	53.3493			20.9	52.381			19.2	54.3909	17.9	50.1401	23.2	57.8554	18.5	50.2717	23.3	55.8753	21.1	54.2416	21	52.1092	22.2	56.3452	20.3	52.3196	18.2	51.7045
Claw I heights
External primary branch	9.4	23.7374	7.7	19.1067	10.2	24.4019			9.2	23.0576	7.6	29.0076	7.9	22.3796	8.1	22.6891	10.1	25.187	7.9	21.4674	10.1	24.2206			8.4	20.8437	8.8	22.335			7.6	21.5909
External secondary branch	6.7	16.9192	5.6	13.8958	8.5	20.3349			7	17.5439	6.1	23.2824	5.9	16.7139	6.5	18.2073	8.5	21.197	5.8	15.7609	8.5	20.3837			6.5	16.129	6.8	17.2589			5.7	16.1932
Internal primary branch	9.1	22.9798	7.5	18.6104	10.2	24.4019			8.6	21.5539	7.7	29.3893	7.8	22.0963	8	22.409	10	24.9377	7.7	20.9239	10	23.9808	8.4	21.5938			8.6	21.8274			7	19.8864
Internal secondary branch	7.4	18.6869	5.8	14.3921	8.5	20.3349			7.3	18.2957	5.7	21.7557	6	16.9972	6.1	17.0868	8.5	21.197	5.7	15.4891	8.4	20.1439	6.7	17.2237			6.5	16.4975			5.7	16.1932
Claw II heights
External primary branch	7.8	19.697	8	19.8511					9.3	23.3083			8.4	23.796	8.6	24.0896	9.3	23.192	7.8	21.1957	9.3	22.3022			8.4	20.8437	8.8	22.335
External secondary branch	5.6	14.1414	5.5	13.6476					7.4	18.5464			6.4	18.1303	6.8	19.0476	7	17.4564	5.5	14.9457	7.1	17.0264			6.5	16.129	6.9	17.5127
Internal primary branch	8.2	20.7071	7.6	18.8586	10.1	24.1627			8.8	22.0551	7.6	29.0076	8	22.6629	8.8	24.6499	9.3	23.192	7.7	20.9239	10.1	24.2206	8.8	22.6221	8.2	20.3474	8.7	22.0812
Internal secondary branch	5.5	13.8889	5.7	14.1439	7.5	17.9426			6.9	17.2932	5.7	21.7557	6	16.9972	6.5	18.2073	7	17.4564	5.5	14.9457	7.5	17.9856	7.3	18.7661	6	14.8883	6.5	16.4975
Claw III heights
External primary branch	10.1	25.5051	7.9	19.603					9.1	22.807	8.3	31.6794	8.1	22.9462	9.1	25.4902	10	24.9377	7.9	21.4674	9.5	22.7818	9.1	23.3933	8.4	20.8437	9	22.8426			8	22.7273
External secondary branch	7.2	18.1818	5.9	14.6402					7	17.5439	6.9	26.3359	6.1	17.2805	7.2	20.1681	7	17.4564	6	16.3043	7	16.7866	7.6	19.5373	6.7	16.6253	7.1	18.0203			6	17.0455
Internal primary branch	9.7	24.4949	7.5	18.6104	11.1	26.555			9.2	23.0576	7.6	29.0076	7.9	22.3796	8.6	24.0896	10.4	25.9352	7.7	20.9239	10	23.9808	9	23.1362	8.7	21.5881	8.9	22.5888			7.6	21.5909
Internal secondary branch	6.1	15.404	6.1	15.1365	8.9	21.2919			7	17.5439			5.7	16.1473	6.9	19.3277	7.2	17.9551	5.8	15.7609	8	19.1847	7.5	19.2802	6.6	16.3772	6.9	17.5127			5.8	16.4773
Claw IV heights
Anterior primary branch	11	27.7778	8.3	20.5955	11	26.3158	8.5		11.3	28.3208			9.7	27.4788	10.3	28.8515	11	27.4314	9.8	26.6304	9.8	23.5012	10.1	25.964	9.4	23.3251	9.8	24.8731	8.5	21.9072	9.2	26.1364
Anterior secondary branch	7.8	19.697	6.3	15.6328	8.2	19.6172	6.3		7.9	19.7995			6.9	19.5467	9.1	25.4902	8.7	21.6958	8.2	22.2826	7.4	17.7458	7.7	19.7943	7.7	19.1067	7.9	20.0508	7.1	18.299	7.3	20.7386
Posterior primary branch	12.1	30.5556	9.4	23.3251	10.7	25.5981	10		11	27.5689			10	28.3286	10.1	28.2913	12	29.9252	11.1	30.163	10.4	24.94	10.6	27.2494	9.5	23.5732	9.9	25.1269	9.4	24.2268	9.4	26.7045
Posterior secondary branch	9.4	23.7374	6.5	16.129	8.2	19.6172	7.2						7.4	20.9632	8.6	24.0896	8.8	21.9451	9	24.4565	7.7	18.4652	8	20.5656	7.6	18.8586	7.9	20.0508	7	18.0412	7.6	21.5909
Eyes (0 = absent; 1 = present)	0		0		0		0		0		0		0		0		0		0		0		0		0		0		0		0
Cuticular pores (0/1)	0		0		0		0		0		0		0		0		0		0		0		0		0		0		0		0
Lunules I with teeth (0/1)	0		0		0		0		0		0		0		0		0		0		0		0		0		0		0		0
Lunules II with teeth (0/1)	0		0		0		0		0		0		0		0		0		0		0		0		0		0		0		0
Lunules III with teeth (0/1)	0		0		0		0		0		0		0		0		0		0		0		0		0		0		0		0
Lunules IV with teeth (0/1)	0		0		0		0		0		0		0		0		0		0		0		0		0		0		0		0
Granulation on legs I (0/1)	0		0		0		0		0		0		0		0		0		0		0		0		0		0		0		0
Granulation on legs II (0/1)	0		0		0		0		0		0		0		0		0		0		0		0		0		0		0		0
Granulation on legs III (0/1)	0		0		0		0		0		0		0		0		0		0		0		0		0		0		0		0
Granulation on legs IV (0/1)	1		1		1		1		1		1		1		1		1		1		1		1		1		1		1		1
[truncated: 19 more columns]

## Sheet: eggs
CHARACTER	22-014	22-039	22-042	22-050-1	22-043-2	22-048*	24-074	24-078	24-001f	10	11	12	13	14	15	16	17	18	19	20	21	22	23	24	25	26	27	28	29	30		CHARACTER	N	RANGE			MEAN	SD
Egg bare diameter	47.5	56	53.8	48	68	44.9	49	69	56																							Egg bare diameter	9	44.9	–	69	54.6889	8.73806
Egg full diameter	81.6	96.2	91.1	96.9	99.6	97.9	83.3		96.1																							Egg full diameter	8	81.6	–	99.6	92.8375	6.86688
Process height	19.7	21.8	19.1	23.7	21.8	27.3	19.7	19.6	19.8																							Process height	25	18.5	–	28.7	21.788	3.24041
	19.4	25.9	19	25.1	19.6	26.5	18.5		19.5																							Process base width	27	13.7	–	19.7	16.4778	1.40037
	18.5	23.3	19.5	28.7	22.1	27.5	19.7		19.4																							Process base/height ratio	25	0.615094	–	0.894737	0.764596	0.0728036
Process base width	14.6	17	16.1	19.7	17.6	17.6	16.4	16.1	14.7																							Terminal disc width	0		?		?	?
	15.2	16.9	17	17.6	16.4	16.3	13.7	17	15.6																							Inter-process distance	27	2	–	5.5	3.7037	0.877707
	15.5	16.7	15	19.5	17.3	18.3	16.1	15.9	15.1																							Number of processes on the egg circumference	9	7	–	9	8.33333	0.707107
Process base/height ratio	0.741117	0.779817	0.842932	0.831224	0.807339	0.644689	0.832487	0.821429	0.742424
	0.783505	0.65251	0.894737	0.701195	0.836735	0.615094	0.740541		0.8
	0.837838	0.716738	0.769231	0.679443	0.782805	0.665455	0.817259		0.778351
Terminal disc width
Inter-process distance	2.6	5.5	4	2.8	3.4	2.5	5.1	3.7	4
	2.4	5.4	3.9	3	4	3.3	3.5	4.2	3.9
	3.4	4.2	3.9	2.7	4.4	2	4.1	4.4	3.7
Number of processes on the egg circumference	9	9	8	8	8	7	9	9	8

## Sheet: animals (µm)
Species	Population	Individual	Body length	Buccal tube length	Pharyngeal tube length	Buccopharyngeal tube length	Buccal/pharyngeal tube length ratio	Stylet support insertion point	Buccal tube external width	Buccal tube internal width	Ventral lamina length	Macroplacoid 1	Macroplacoid 2	Macroplacoid 3	Microplacoid	Septulum	Macroplacoid row	Placoid row	Claw I external base	Claw I external primary branch	Claw I external secondary branch	Claw I external base/primary branch	Claw I internal base	Claw I internal primary branch	Claw I internal secondary branch	Claw I internal base/primary branch	Claw II external base	Claw II external primary branch	Claw II external secondary branch	Claw II external base/primary branch	Claw II internal base	Claw II internal primary branch	Claw II internal secondary branch	Claw II internal base/primary branch	Claw III external base	Claw III external primary branch	Claw III external secondary branch	Claw III external base/primary branch	Claw III internal base	Claw III internal primary branch	Claw III internal secondary branch	Claw III internal base/primary branch	Claw IV anterior base	Claw IV anterior primary branch	Claw IV anterior secondary branch	Claw IV anterior base/primary branch	Claw IV posterior base	Claw IV posterior primary branch	Claw IV posterior secondary branch
Mesobiotus bockebodicus	Sweden, Skåne	22-046 (HOL)	300	39.6	#REF!	#REF!	#REF!	29.9	7	4.8	25.1	6.7	5	7.8	4	#REF!	18.1	22.5	#REF!	9.4	6.7	#REF!	#REF!	9.1	7.4	#REF!	#REF!	7.8	5.6	#REF!	#REF!	8.2	5.5	#REF!	#REF!	10.1	7.2	#REF!	#REF!	9.7	6.1	#REF!	#REF!	11	7.8	#REF!	#REF!	12.1	9.4
Mesobiotus bockebodicus	Sweden, Skåne	22-045*	395	40.3	#REF!	#REF!	#REF!	31.1	6.4	4.9	27	5.7	4.8	6.6	4.1	#REF!	18.4	23.4	#REF!	7.7	5.6	#REF!	#REF!	7.5	5.8	#REF!	#REF!	8	5.5	#REF!	#REF!	7.6	5.7	#REF!	#REF!	7.9	5.9	#REF!	#REF!	7.5	6.1	#REF!	#REF!	8.3	6.3	#REF!	#REF!	9.4	6.5
Mesobiotus bockebodicus	Sweden, Skåne	22-013	305	41.8	#REF!	#REF!	#REF!	32.8	6	4	26.9	5.3	4.4	6.1	3.6	#REF!	18	22.3	#REF!	10.2	8.5	#REF!	#REF!	10.2	8.5	#REF!	#REF!			#REF!	#REF!	10.1	7.5	#REF!	#REF!			#REF!	#REF!	11.1	8.9	#REF!	#REF!	11	8.2	#REF!	#REF!	10.7	8.2
Mesobiotus bockebodicus	Sweden, Skåne	22-044*	400		#REF!	#REF!	#REF!									#REF!			#REF!			#REF!	#REF!			#REF!	#REF!			#REF!	#REF!			#REF!	#REF!			#REF!	#REF!			#REF!	#REF!	8.5	6.3	#REF!	#REF!	10	7.2
Mesobiotus bockebodicus	Sweden, Skåne	23-030*	310	39.9	#REF!	#REF!	#REF!	31.4	6.2	3.6	25.6	5.8	4.1	5.8	3.6	#REF!	17	20.9	#REF!	9.2	7	#REF!	#REF!	8.6	7.3	#REF!	#REF!	9.3	7.4	#REF!	#REF!	8.8	6.9	#REF!	#REF!	9.1	7	#REF!	#REF!	9.2	7	#REF!	#REF!	11.3	7.9	#REF!	#REF!	11
Mesobiotus bockebodicus	Sweden, Skåne	23-020	225	26.2	#REF!	#REF!	#REF!	19.8	5.1	3.2	16.7					#REF!			#REF!	7.6	6.1	#REF!	#REF!	7.7	5.7	#REF!	#REF!			#REF!	#REF!	7.6	5.7	#REF!	#REF!	8.3	6.9	#REF!	#REF!	7.6		#REF!	#REF!			#REF!	#REF!
Mesobiotus bockebodicus	Sweden, Skåne	24-076	375	35.3	#REF!	#REF!	#REF!	26.8	5.1	3.6	22.3	5.3	4.1	5.3	3.8	#REF!	15.2	19.2	#REF!	7.9	5.9	#REF!	#REF!	7.8	6	#REF!	#REF!	8.4	6.4	#REF!	#REF!	8	6	#REF!	#REF!	8.1	6.1	#REF!	#REF!	7.9	5.7	#REF!	#REF!	9.7	6.9	#REF!	#REF!	10	7.4
Mesobiotus bockebodicus	Sweden, Skåne	24-077	300	35.7	#REF!	#REF!	#REF!	27.9	6.1	3.8	23.2	4.6	3.7	4.9	3	#REF!	14.1	17.9	#REF!	8.1	6.5	#REF!	#REF!	8	6.1	#REF!	#REF!	8.6	6.8	#REF!	#REF!	8.8	6.5	#REF!	#REF!	9.1	7.2	#REF!	#REF!	8.6	6.9	#REF!	#REF!	10.3	9.1	#REF!	#REF!	10.1	8.6
Mesobiotus bockebodicus	Sweden, Skåne	24-048f	360	40.1	#REF!	#REF!	#REF!	30.5	7	4.8	26.8	5.7	4.6	7.1	4.1	#REF!	17.6	23.2	#REF!	10.1	8.5	#REF!	#REF!	10	8.5	#REF!	#REF!	9.3	7	#REF!	#REF!	9.3	7	#REF!	#REF!	10	7	#REF!	#REF!	10.4	7.2	#REF!	#REF!	11	8.7	#REF!	#REF!	12	8.8
Mesobiotus bockebodicus	Sweden, Skåne	24-002f	275	36.8	#REF!	#REF!	#REF!	28.3	6.2	3.8	24.5	4.9	3.8	5.2	3.1	#REF!	14.6	18.5	#REF!	7.9	5.8	#REF!	#REF!	7.7	5.7	#REF!	#REF!	7.8	5.5	#REF!	#REF!	7.7	5.5	#REF!	#REF!	7.9	6	#REF!	#REF!	7.7	5.8	#REF!	#REF!	9.8	8.2	#REF!	#REF!	11.1	9
Mesobiotus bockebodicus	Sweden, Skåne	24-003f	390	41.7	#REF!	#REF!	#REF!	32.4	6.8	4.6	26.8	6.7	5	7.7	4.1	#REF!	18.2	23.3	#REF!	10.1	8.5	#REF!	#REF!	10	8.4	#REF!	#REF!	9.3	7.1	#REF!	#REF!	10.1	7.5	#REF!	#REF!	9.5	7	#REF!	#REF!	10	8	#REF!	#REF!	9.8	7.4	#REF!	#REF!	10.4	7.7
Mesobiotus bockebodicus	Sweden, Skåne	24-005f	335	38.9	#REF!	#REF!	#REF!	29.5	6.9	4.2	26	5.7	4.5	6.2	3.8	#REF!	16.9	21.1	#REF!			#REF!	#REF!	8.4	6.7	#REF!	#REF!			#REF!	#REF!	8.8	7.3	#REF!	#REF!	9.1	7.6	#REF!	#REF!	9	7.5	#REF!	#REF!	10.1	7.7	#REF!	#REF!	10.6	8
Mesobiotus bockebodicus	Sweden, Skåne	24-020f	325	40.3	#REF!	#REF!	#REF!	31.1	6.4	4.4	25.5	5.5	4.4	6	3.7	#REF!	16.6	21	#REF!	8.4	6.5	#REF!	#REF!			#REF!	#REF!	8.4	6.5	#REF!	#REF!	8.2	6	#REF!	#REF!	8.4	6.7	#REF!	#REF!	8.7	6.6	#REF!	#REF!	9.4	7.7	#REF!	#REF!	9.5	7.6
Mesobiotus bockebodicus	Sweden, Skåne	24-022f	345	39.4	#REF!	#REF!	#REF!	30.5	6.7	4.5	26.1	5.8	4.7	6.6	4	#REF!	17.8	22.2	#REF!	8.8	6.8	#REF!	#REF!	8.6	6.5	#REF!	#REF!	8.8	6.9	#REF!	#REF!	8.7	6.5	#REF!	#REF!	9	7.1	#REF!	#REF!	8.9	6.9	#REF!	#REF!	9.8	7.9	#REF!	#REF!	9.9	7.9
Mesobiotus bockebodicus	Sweden, Skåne	24-046f	315	38.8	#REF!	#REF!	#REF!	29.7	5.8	3.6	25.3	5.3	4.4	5.7	3.4	#REF!	16.2	20.3	#REF!			#REF!	#REF!			#REF!	#REF!			#REF!	#REF!			#REF!	#REF!			#REF!	#REF!			#REF!	#REF!	8.5	7.1	#REF!	#REF!	9.4	7
Mesobiotus bockebodicus	Sweden, Skåne	24-047f	300	35.2	#REF!	#REF!	#REF!	27	5.2	3.2	22.4	5.1	3.8	5.5	3.1	#REF!	15.1	18.2	#REF!	7.6	5.7	#REF!	#REF!	7	5.7	#REF!	#REF!			#REF!	#REF!			#REF!	#REF!	8	6	#REF!	#REF!	7.6	5.8	#REF!	#REF!	9.2	7.3	#REF!	#REF!	9.4	7.6
Mesobiotus bockebodicus	Sweden, Skåne	17			#REF!	#REF!	#REF!									#REF!			#REF!			#REF!	#REF!			#REF!	#REF!			#REF!	#REF!			#REF!	#REF!			#REF!	#REF!			#REF!	#REF!			#REF!	#REF!
Mesobiotus bockebodicus	Sweden, Skåne	18			#REF!	#REF!	#REF!									#REF!			#REF!			#REF!	#REF!			#REF!	#REF!			#REF!	#REF!			#REF!	#REF!			#REF!	#REF!			#REF!	#REF!			#REF!	#REF!
Mesobiotus bockebodicus	Sweden, Skåne	19			#REF!	#REF!	#REF!									#REF!			#REF!			#REF!	#REF!			#REF!	#REF!			#REF!	#REF!			#REF!	#REF!			#REF!	#REF!			#REF!	#REF!			#REF!	#REF!
Mesobiotus bockebodicus	Sweden, Skåne	20			#REF!	#REF!	#REF!									#REF!			#REF!			#REF!	#REF!			#REF!	#REF!			#REF!	#REF!			#REF!	#REF!			#REF!	#REF!			#REF!	#REF!			#REF!	#REF!
Mesobiotus bockebodicus	Sweden, Skåne	21			#REF!	#REF!	#REF!									#REF!			#REF!			#REF!	#REF!			#REF!	#REF!			#REF!	#REF!			#REF!	#REF!			#REF!	#REF!			#REF!	#REF!			#REF!	#REF!
Mesobiotus bockebodicus	Sweden, Skåne	22			#REF!	#REF!	#REF!									#REF!			#REF!			#REF!	#REF!			#REF!	#REF!			#REF!	#REF!			#REF!	#REF!			#REF!	#REF!			#REF!	#REF!			#REF!	#REF!
Mesobiotus bockebodicus	Sweden, Skåne	23			#REF!	#REF!	#REF!									#REF!			#REF!			#REF!	#REF!			#REF!	#REF!			#REF!	#REF!			#REF!	#REF!			#REF!	#REF!			#REF!	#REF!			#REF!	#REF!
Mesobiotus bockebodicus	Sweden, Skåne	24			#REF!	#REF!	#REF!									#REF!			#REF!			#REF!	#REF!			#REF!	#REF!			#REF!	#REF!			#REF!	#REF!			#REF!	#REF!			#REF!	#REF!			#REF!	#REF!
Mesobiotus bockebodicus	Sweden, Skåne	25			#REF!	#REF!	#REF!									#REF!			#REF!			#REF!	#REF!			#REF!	#REF!			#REF!	#REF!			#REF!	#REF!			#REF!	#REF!			#REF!	#REF!			#REF!	#REF!
Mesobiotus bockebodicus	Sweden, Skåne	26			#REF!	#REF!	#REF!									#REF!			#REF!			#REF!	#REF!			#REF!	#REF!			#REF!	#REF!			#REF!	#REF!			#REF!	#REF!			#REF!	#REF!			#REF!	#REF!
Mesobiotus bockebodicus	Sweden, Skåne	27			#REF!	#REF!	#REF!									#REF!			#REF!			#REF!	#REF!			#REF!	#REF!			#REF!	#REF!			#REF!	#REF!			#REF!	#REF!			#REF!	#REF!			#REF!	#REF!
Mesobiotus bockebodicus	Sweden, Skåne	28			#REF!	#REF!	#REF!									#REF!			#REF!			#REF!	#REF!			#REF!	#REF!			#REF!	#REF!			#REF!	#REF!			#REF!	#REF!			#REF!	#REF!			#REF!	#REF!
Mesobiotus bockebodicus	Sweden, Skåne	29			#REF!	#REF!	#REF!									#REF!			#REF!			#REF!	#REF!			#REF!	#REF!			#REF!	#REF!			#REF!	#REF!			#REF!	#REF!			#REF!	#REF!			#REF!	#REF!
Mesobiotus bockebodicus	Sweden, Skåne	30			#REF!	#REF!	#REF!									#REF!			#REF!			#REF!	#REF!			#REF!	#REF!			#REF!	#REF!			#REF!	#REF!			#REF!	#REF!			#REF!	#REF!			#REF!	#REF!
[truncated: 1 more columns]

## Sheet: animals (pt)
Species	Population	Individual	Body length	Pharyngeal tube length	Buccopharyngeal tube length	Stylet support insertion point	Buccal tube external width	Buccal tube internal width	Ventral lamina length	Macroplacoid 1	Macroplacoid 2	Macroplacoid 3	Microplacoid	Septulum	Macroplacoid row	Placoid row	Claw I external base	Claw I external primary branch	Claw I external secondary branch	Claw I internal base	Claw I internal primary branch	Claw I internal secondary branch	Claw II external base	Claw II external primary branch	Claw II external secondary branch	Claw II internal base	Claw II internal primary branch	Claw II internal secondary branch	Claw III external base	Claw III external primary branch	Claw III external secondary branch	Claw III internal base	Claw III internal primary branch	Claw III internal secondary branch	Claw IV anterior base	Claw IV anterior primary branch	Claw IV anterior secondary branch	Claw IV posterior base	Claw IV posterior primary branch	Claw IV posterior secondary branch
Mesobiotus bockebodicus	Sweden, Skåne	22-046 (HOL)	757.576	#REF!	#REF!	75.5051	17.6768	12.1212	63.3838	16.9192	12.6263	19.697	10.101	#REF!	45.7071	56.8182	#REF!	23.7374	16.9192	#REF!	22.9798	18.6869	#REF!	19.697	14.1414	#REF!	20.7071	13.8889	#REF!	25.5051	18.1818	#REF!	24.4949	15.404	#REF!	27.7778	19.697	#REF!	30.5556	23.7374
Mesobiotus bockebodicus	Sweden, Skåne	22-045*	980.149	#REF!	#REF!	77.1712	15.8809	12.1588	66.9975	14.1439	11.9107	16.3772	10.1737	#REF!	45.6576	58.0645	#REF!	19.1067	13.8958	#REF!	18.6104	14.3921	#REF!	19.8511	13.6476	#REF!	18.8586	14.1439	#REF!	19.603	14.6402	#REF!	18.6104	15.1365	#REF!	20.5955	15.6328	#REF!	23.3251	16.129
Mesobiotus bockebodicus	Sweden, Skåne	22-013	729.665	#REF!	#REF!	78.4689	14.3541	9.56938	64.3541	12.6794	10.5263	14.5933	8.61244	#REF!	43.0622	53.3493	#REF!	24.4019	20.3349	#REF!	24.4019	20.3349	#REF!			#REF!	24.1627	17.9426	#REF!			#REF!	26.555	21.2919	#REF!	26.3158	19.6172	#REF!	25.5981	19.6172
Mesobiotus bockebodicus	Sweden, Skåne	22-044*		#REF!	#REF!									#REF!			#REF!			#REF!			#REF!			#REF!			#REF!			#REF!			#REF!			#REF!
Mesobiotus bockebodicus	Sweden, Skåne	23-030*	776.942	#REF!	#REF!	78.6967	15.5388	9.02256	64.1604	14.5363	10.2757	14.5363	9.02256	#REF!	42.6065	52.381	#REF!	23.0576	17.5439	#REF!	21.5539	18.2957	#REF!	23.3083	18.5464	#REF!	22.0551	17.2932	#REF!	22.807	17.5439	#REF!	23.0576	17.5439	#REF!	28.3208	19.7995	#REF!	27.5689
Mesobiotus bockebodicus	Sweden, Skåne	23-020	858.779	#REF!	#REF!	75.5725	19.4656	12.2137	63.7405					#REF!			#REF!	29.0076	23.2824	#REF!	29.3893	21.7557	#REF!			#REF!	29.0076	21.7557	#REF!	31.6794	26.3359	#REF!	29.0076		#REF!			#REF!
Mesobiotus bockebodicus	Sweden, Skåne	24-076	1062.32	#REF!	#REF!	75.9207	14.4476	10.1983	63.1728	15.0142	11.6147	15.0142	10.7649	#REF!	43.0595	54.3909	#REF!	22.3796	16.7139	#REF!	22.0963	16.9972	#REF!	23.796	18.1303	#REF!	22.6629	16.9972	#REF!	22.9462	17.2805	#REF!	22.3796	16.1473	#REF!	27.4788	19.5467	#REF!	28.3286	20.9632
Mesobiotus bockebodicus	Sweden, Skåne	24-077	840.336	#REF!	#REF!	78.1513	17.0868	10.6443	64.986	12.8852	10.3641	13.7255	8.40336	#REF!	39.4958	50.1401	#REF!	22.6891	18.2073	#REF!	22.409	17.0868	#REF!	24.0896	19.0476	#REF!	24.6499	18.2073	#REF!	25.4902	20.1681	#REF!	24.0896	19.3277	#REF!	28.8515	25.4902	#REF!	28.2913	24.0896
Mesobiotus bockebodicus	Sweden, Skåne	24-048f	897.756	#REF!	#REF!	76.0599	17.4564	11.9701	66.8329	14.2145	11.4713	17.7057	10.2244	#REF!	43.8903	57.8554	#REF!	25.187	21.197	#REF!	24.9377	21.197	#REF!	23.192	17.4564	#REF!	23.192	17.4564	#REF!	24.9377	17.4564	#REF!	25.9352	17.9551	#REF!	27.4314	21.6958	#REF!	29.9252	21.9451
Mesobiotus bockebodicus	Sweden, Skåne	24-002f	747.283	#REF!	#REF!	76.9022	16.8478	10.3261	66.5761	13.3152	10.3261	14.1304	8.42391	#REF!	39.6739	50.2717	#REF!	21.4674	15.7609	#REF!	20.9239	15.4891	#REF!	21.1957	14.9457	#REF!	20.9239	14.9457	#REF!	21.4674	16.3043	#REF!	20.9239	15.7609	#REF!	26.6304	22.2826	#REF!	30.163	24.4565
Mesobiotus bockebodicus	Sweden, Skåne	24-003f	935.252	#REF!	#REF!	77.6978	16.307	11.0312	64.2686	16.0671	11.9904	18.4652	9.83213	#REF!	43.6451	55.8753	#REF!	24.2206	20.3837	#REF!	23.9808	20.1439	#REF!	22.3022	17.0264	#REF!	24.2206	17.9856	#REF!	22.7818	16.7866	#REF!	23.9808	19.1847	#REF!	23.5012	17.7458	#REF!	24.94	18.4652
Mesobiotus bockebodicus	Sweden, Skåne	24-005f	861.183	#REF!	#REF!	75.8355	17.7378	10.7969	66.838	14.653	11.5681	15.9383	9.76864	#REF!	43.4447	54.2416	#REF!			#REF!	21.5938	17.2237	#REF!			#REF!	22.6221	18.7661	#REF!	23.3933	19.5373	#REF!	23.1362	19.2802	#REF!	25.964	19.7943	#REF!	27.2494	20.5656
Mesobiotus bockebodicus	Sweden, Skåne	24-020f	806.452	#REF!	#REF!	77.1712	15.8809	10.9181	63.2754	13.6476	10.9181	14.8883	9.18114	#REF!	41.1911	52.1092	#REF!	20.8437	16.129	#REF!			#REF!	20.8437	16.129	#REF!	20.3474	14.8883	#REF!	20.8437	16.6253	#REF!	21.5881	16.3772	#REF!	23.3251	19.1067	#REF!	23.5732	18.8586
Mesobiotus bockebodicus	Sweden, Skåne	24-022f	875.635	#REF!	#REF!	77.4112	17.0051	11.4213	66.2437	14.7208	11.9289	16.7513	10.1523	#REF!	45.1777	56.3452	#REF!	22.335	17.2589	#REF!	21.8274	16.4975	#REF!	22.335	17.5127	#REF!	22.0812	16.4975	#REF!	22.8426	18.0203	#REF!	22.5888	17.5127	#REF!	24.8731	20.0508	#REF!	25.1269	20.0508
Mesobiotus bockebodicus	Sweden, Skåne	24-046f	811.856	#REF!	#REF!	76.5464	14.9485	9.27835	65.2062	13.6598	11.3402	14.6907	8.76289	#REF!	41.7526	52.3196	#REF!			#REF!			#REF!			#REF!			#REF!			#REF!			#REF!	21.9072	18.299	#REF!	24.2268	18.0412
Mesobiotus bockebodicus	Sweden, Skåne	24-047f	852.273	#REF!	#REF!	76.7045	14.7727	9.09091	63.6364	14.4886	10.7955	15.625	8.80682	#REF!	42.8977	51.7045	#REF!	21.5909	16.1932	#REF!	19.8864	16.1932	#REF!			#REF!			#REF!	22.7273	17.0455	#REF!	21.5909	16.4773	#REF!	26.1364	20.7386	#REF!	26.7045	21.5909
Mesobiotus bockebodicus	Sweden, Skåne	17		#REF!	#REF!									#REF!			#REF!			#REF!			#REF!			#REF!			#REF!			#REF!			#REF!			#REF!
Mesobiotus bockebodicus	Sweden, Skåne	18		#REF!	#REF!									#REF!			#REF!			#REF!			#REF!			#REF!			#REF!			#REF!			#REF!			#REF!
Mesobiotus bockebodicus	Sweden, Skåne	19		#REF!	#REF!									#REF!			#REF!			#REF!			#REF!			#REF!			#REF!			#REF!			#REF!			#REF!
Mesobiotus bockebodicus	Sweden, Skåne	20		#REF!	#REF!									#REF!			#REF!			#REF!			#REF!			#REF!			#REF!			#REF!			#REF!			#REF!
Mesobiotus bockebodicus	Sweden, Skåne	21		#REF!	#REF!									#REF!			#REF!			#REF!			#REF!			#REF!			#REF!			#REF!			#REF!			#REF!
Mesobiotus bockebodicus	Sweden, Skåne	22		#REF!	#REF!									#REF!			#REF!			#REF!			#REF!			#REF!			#REF!			#REF!			#REF!			#REF!
Mesobiotus bockebodicus	Sweden, Skåne	23		#REF!	#REF!									#REF!			#REF!			#REF!			#REF!			#REF!			#REF!			#REF!			#REF!			#REF!
Mesobiotus bockebodicus	Sweden, Skåne	24		#REF!	#REF!									#REF!			#REF!			#REF!			#REF!			#REF!			#REF!			#REF!			#REF!			#REF!
Mesobiotus bockebodicus	Sweden, Skåne	25		#REF!	#REF!									#REF!			#REF!			#REF!			#REF!			#REF!			#REF!			#REF!			#REF!			#REF!
Mesobiotus bockebodicus	Sweden, Skåne	26		#REF!	#REF!									#REF!			#REF!			#REF!			#REF!			#REF!			#REF!			#REF!			#REF!			#REF!
Mesobiotus bockebodicus	Sweden, Skåne	27		#REF!	#REF!									#REF!			#REF!			#REF!			#REF!			#REF!			#REF!			#REF!			#REF!			#REF!
Mesobiotus bockebodicus	Sweden, Skåne	28		#REF!	#REF!									#REF!			#REF!			#REF!			#REF!			#REF!			#REF!			#REF!			#REF!			#REF!
Mesobiotus bockebodicus	Sweden, Skåne	29		#REF!	#REF!									#REF!			#REF!			#REF!			#REF!			#REF!			#REF!			#REF!			#REF!			#REF!
Mesobiotus bockebodicus	Sweden, Skåne	30		#REF!	#REF!									#REF!			#REF!			#REF!			#REF!			#REF!			#REF!			#REF!			#REF!			#REF!

## Sheet: eggs (µm)
Species	Population	egg	Egg bare diameter	Egg full diameter	Process height	Process base width	Process base/height ratio	Terminal disc width	Inter-process distance	Number of processes on the egg circumference
Mesobiotus bockebodicus	Sweden, Skåne	22-014	47.5	81.6	19.2	15.1	0.787487		2.8	9
Mesobiotus bockebodicus	Sweden, Skåne	22-039	56	96.2	23.6667	16.8667	0.716355		5.03333	9
Mesobiotus bockebodicus	Sweden, Skåne	22-042	53.8	91.1	19.2	16.0333	0.835633		3.93333	8
Mesobiotus bockebodicus	Sweden, Skåne	22-050-1	48	96.9	25.8333	18.9333	0.737287		2.83333	8
Mesobiotus bockebodicus	Sweden, Skåne	22-043-2	68	99.6	21.1667	17.1	0.80896		3.93333	8
Mesobiotus bockebodicus	Sweden, Skåne	22-048*	44.9	97.9	27.1	17.4	0.641746		2.6	7
Mesobiotus bockebodicus	Sweden, Skåne	24-074	49	83.3	19.3	15.4	0.796762		4.23333	9
Mesobiotus bockebodicus	Sweden, Skåne	24-078	69		19.6	16.3333	0.821429		4.1	9
Mesobiotus bockebodicus	Sweden, Skåne	24-001f	56	96.1	19.5667	15.1333	0.773592		3.86667	8
Mesobiotus bockebodicus	Sweden, Skåne	10
Mesobiotus bockebodicus	Sweden, Skåne	11
Mesobiotus bockebodicus	Sweden, Skåne	12
Mesobiotus bockebodicus	Sweden, Skåne	13
Mesobiotus bockebodicus	Sweden, Skåne	14
Mesobiotus bockebodicus	Sweden, Skåne	15
Mesobiotus bockebodicus	Sweden, Skåne	16
Mesobiotus bockebodicus	Sweden, Skåne	17
Mesobiotus bockebodicus	Sweden, Skåne	18
Mesobiotus bockebodicus	Sweden, Skåne	19
Mesobiotus bockebodicus	Sweden, Skåne	20
Mesobiotus bockebodicus	Sweden, Skåne	21
Mesobiotus bockebodicus	Sweden, Skåne	22
Mesobiotus bockebodicus	Sweden, Skåne	23
Mesobiotus bockebodicus	Sweden, Skåne	24
Mesobiotus bockebodicus	Sweden, Skåne	25
Mesobiotus bockebodicus	Sweden, Skåne	26
Mesobiotus bockebodicus	Sweden, Skåne	27
Mesobiotus bockebodicus	Sweden, Skåne	28
Mesobiotus bockebodicus	Sweden, Skåne	29
Mesobiotus bockebodicus	Sweden, Skåne	30
