# Supplementary material for: Three new species of Mesobiotus (Eutardigrada: Macrobiotidae) from Sweden with an updated phylogeny of the genus
Source: Sci Rep. 2025 Feb 6;15:4535. doi: 10.1038/s41598-025-88063-8 (PMC11802830; doi:10.1038/s41598-025-88063-8)
Supplement: Supplementary file 4 — Supplementary Material 4 [file 41598_2025_88063_MOESM4_ESM.xlsx]

## Sheet: Table_S1_P-distances
Table S1. Ranges of uncorrected p-distances of the COI locus between and within potential species of Mesobiotus as defined by the results of the PTP analysis. Ranges of the distances between the species are listed below the diagonal and highlighted in orange, with the distance between M. bockebodicus sp. nov. haplotype 1 (all specimens excluding 22-045) and haplotype 2 (specimen 22-045) emphasize…
	M. anastasiae	M. aradasi	M. bockebodicus haplotype 1	M. bockebodicus haplotype 2 (22-045)	M. cf. barabanovi	M. datalandicus	M. diegoi	M. dilimanensis	M. efa	M. emiliae	M. ethiopicus	M. fiedleri	M. harmsworthi	M. hilariae	M. huecoensis	M. imperialis	M. insanis	M. maklowiczi	M. mandalori	M. marmoreus	M. occultatus	M. skanensis	M. peterseni	M. philippinicus	M. radiatus	M. romani	M. skorackii	M. sp "Macro 07"	M. sp "S16"+"S1822"	M. sp. "AF01", "JN07", "FN01"	M. sp. "Macro06" (171, 161, 162)	M. sp. "Macro06" (282, 296, 309–313)	M. sp. "NO-234"	M. sp. "RU017"	M. sp. "VN"	M. vulpinus	M. zelmae
M. anastasiae	NA
M. aradasi	22,7% – 23,6%	0,0% – 3,2%
M. bockebodicus haplotype 1	0.201	22,2% – 23,5%	0
M. bockebodicus haplotype 2 (22-045)	0.204	21,4% – 22,3%	0.06	NA
M. cf. barabanovi	0.199	21,6% – 22,6%	0.216	0.212	NA
M. datalandicus	0.219	23,8% – 24,4%	0.236	0.223	0.205	NA
M. diegoi	0.175	24,0% – 24,7%	0.197	0.194	0.207	0.225	0
M. dilimanensis	0.231	23,4% – 24,4%	0.277	0.27	0.248	0.263	0.244	NA
M. efa	20,2% – 20,9%	21,9% – 22,8%	16,8% – 17,5%	16,7% – 17,8%	20,8% – 21,1%	18,6% – 18,8%	20,1% – 20,9%	25,1% – 25,4%	0,0% – 1,4%
M. emiliae	0.201	23,0% – 23,9%	0.174	0.165	0.185	0.203	0.205	0.257	16,6% – 17,2%	0
M. ethiopicus	0.215	23,8% – 24,8%	0.22	0.216	0.217	0.242	0.209	0.248	22,6% – 23,0%	0.231	NA
M. fiedleri	0.195	24,4% – 26,2%	0.229	0.223	0.232	0.245	0.213	0.254	22,9% – 23,3%	0.229	0.235	NA
M. harmsworthi	0.213	20,3% – 21,3%	22,1% – 22,2%	0.208	18,1% – 18,2%	22,2% – 22,5%	21,6% – 21,9%	25,0% – 25,4%	20,3% – 20,8%	20,3% – 20,6%	22,1% – 22,4%	21,9% – 22,1%	0.006
M. hilariae	0.222	23,3% – 23,8%	0.25	0.238	0.23	0.238	0.218	0.227	22,4% – 22,8%	0.228	0.244	0.252	0.229	0
M. huecoensis	0.199	21,9% – 23,3%	0.201	0.189	0.191	0.208	20,1% – 20,2%	24,3% – 24,5%	18,2% – 18,6%	19,3% – 19,5%	21,6% – 21,7%	0.235	18,7% – 19,5%	21,9% – 22,1%	0
M. imperialis	0.237	22,5% – 23,7%	0.204	0.206	0.246	0.264	0.221	0.25	0.213	0.207	0.258	0.262	23,8% – 24,0%	0.247	21,5% – 21,6%	0
M. insanis	0.225	23,0% – 23,9%	0.22	0.212	0.202	0.15	0.215	0.262	0.186	0.207	0.234	0.237	22,4% – 22,5%	0.248	0.221	0.233	NA
M. maklowiczi	0.172	22,1% – 22,7%	0.202	0.196	0.218	0.199	0.177	0.235	18,9% – 19,1%	0.197	0.22	0.225	20,9% – 21,1%	0.233	0.221	0.218	0.211	0
M. mandalori	24,0% – 24,4%	24,5% – 25,6%	22,7% – 23,8%	21,5% – 22,3%	23,7% – 24,4%	22,9% – 24,1%	23,2% – 24,2%	25,7% – 26,4%	20,6% – 22,1%	21,8% – 22,5%	24,8% – 25,5%	24,1% – 24,6%	22,9% – 23,5%	24,6% – 25,2%	21,5% – 22,7%	24,6% – 25,3%	21,6% – 23,1%	21,3% – 21,6%	0,0% – 0,9%
M. marmoreus	0.254	25,1% – 26,5%	0.245	0.23	0.238	0.246	0.234	0.212	0.254	0.242	0.253	0.244	22,7% – 23,2%	0.275	25,0% – 25,2%	0.247	0.256	0.252	26,8% – 27,6%	0
M. occultatus	21,4% – 21,7%	22,6% – 23,8%	20,7% – 20,9%	19,7% – 20,7%	21,6% – 22,0%	17,7% – 17,9%	20,3% – 21,9%	23,5% – 24,1%	26,7% – 27,9%	19,5% – 20,0%	21,6% – 22,6%	22,8% – 23,0%	17,9% – 18,9%	22,2% – 22,4%	19,9% – 20,9%	24,2% – 24,5%	19,0% – 20,3%	17,9% – 18,4%	22,3% – 23,1%	24,7% – 25,2%	0.045
M. skanensis	24,6% – 25,3%	23,0% – 24,5%	22,7% – 27,9%	22,2% – 22,5%	19,2% – 19,5%	22,4% – 23,0%	23,6% – 24,5%	25,6% – 26,2%	23,2% – 23,9%	22,1% – 22,7%	23,9% – 24,6%	26,6% – 26,8%	23,2% – 24,2%	25,0% – 25,5%	23,0% – 23,4%	23,3% – 24,1%	23,8% – 24,2%	22,9% – 23,2%	21,0% – 22,3%	26,5% – 26,8%	23,2% – 24,0%	0,2% – 0,9%
M. peterseni	21,9% – 22,7%	21,8% – 23,6%	18,3% – 18,6%	19,1% – 19,4%	19,7% – 20,0%	21,9% – 22,1%	0.221	25,1% – 25,7%	18,4% – 18,9%	0.193	21,5% – 22,2%	25,1% – 25,2%	20,8% – 21,3%	23,0% – 23,6%	20,1% – 20,4%	22,8% – 23,1%	21,8% – 22,1%	20,7% – 20,8%	24,2% – 24,8%	24,8% – 25,0%	18,4% – 19,5%	22,7% – 23,3%	0.011
M. philippinicus	0.235	23,5% – 23,9%	0.21	0.213	0.23	0.247	0.208	0.264	0.216	0.215	0.241	0.262	22,9% – 23,3%	0.228	0.204	0.165	0.227	0.228	26,2% – 26,9%	0.253	22,3% – 22,8%	23,9% – 24,3%	0.216	NA
M. radiatus	19,5% – 20,1%	20,9% – 22,2%	21,3% – 21,8%	20,1% – 20,2%	22,2% – 22,9%	21,1% – 21,6%	20,1% – 20,7%	23,3% – 23,6%	20,7% – 21,5%	21,5% – 21,9%	0.165	23,0% – 23,2%	21,4% – 21,6%	23,7% – 24,2%	21,9% – 22,6%	25,6% – 25,9%	22,8% – 23,4%	20,7% – 20,8%	24,3% – 25,3%	23,4% – 23,9%	18,4% – 19,0%	24,6% – 25,7%	22,1% – 22,5%	24,7% – 25,3%	0.006
M. romani	0.201	22,8% – 23,9%	0.194	0.191	0.203	0.213	0.219	0.254	0.198	0.202	0.231	0.26	21,6% – 21,7%	0.234	19,3% – 19,5%	0.222	0.198	0.21	24,9% – 25,4%	0.228	20,7% – 21,2%	23,8% – 24,0%	0.201	0.221	21,3% – 21,8%	NA
M. skorackii	0.219	23,8% – 24,6%	0.228	0.209	0.204	0.221	0.192	0.255	17,6% – 18,4%	0.189	0.234	0.223	19,8% – 20,5%	0.23	0.195	0.22	0.206	0.218	20,4% – 21,4%	0.239	19,3% – 20,0%	22,5% – 23,1%	0.219	0.233	21,9% – 22,5%	0.217	0
M. sp "Macro 07"	0.221	23,0% – 23,3%	0.235	0.231	0.227	0.233	0.234	0.245	0.221	0.228	0.228	0.257	22,7% – 22,9%	0.181	20,6% – 20,7%	0.257	0.239	0.221	25,1% – 25,6%	0.253	20,9% – 21,0%	25,6% – 26,1%	23,4% – 23,6%	0.242	23,9% – 24,4%	0.225	0.241	0
M. sp "S16"+"S1822"	0.228	23,3% – 25,0%	0.215	0.219	0.232	0.247	0.219	0.266	21,4% – 21,7%	0.225	0.251	0.248	22,6% – 22,8%	0.252	0.208	0.255	0.247	0.234	20,2% – 21,1%	0.27	24,9% – 25,0%	20,4% – 20,8%	23,9% – 24,1%	0.264	23,3% – 23,7%	0.242	0.212	0.259	0
M. sp. "AF01", "JN07", "FN01"	20,9% – 21,6%	21,2% – 22,8%	21,1% – 22,4%	21,7% – 22,5%	21,1% – 22,1%	21,3% – 22,5%	19,9% – 21,0%	23,3% – 24,2%	20,1% – 21,8%	22,5% – 22,8%	21,4% – 22,3%	25,2% – 26,3%	21,4% – 22,9%	21,8% – 22,5%	21,6% – 22,5%	22,7% – 23,3%	22,4% – 23,1%	20,8% – 22,2%	24,2% – 26,0%	24,0% – 25,6%	20,9% – 22,6%	23,3% – 24,2%	22,4% – 23,1%	21,3% – 22,2%	20,7% – 21,6%	20,4% – 21,3%	21,6% – 22,7%	20,4% – 21,3%	24,4% – 25,2%	0,0% – 3,5%
M. sp. "Macro06" (171, 161, 162)	22,2% – 22,5%	22,0% – 23,1%	19,8% – 20,0%	20,0% – 20,2%	20,7% – 20,8%	23,5% – 23,8%	20,8% – 21,2%	24,9% – 25,1%	18,9% – 20,4%	19,8% – 19,9%	21,5% – 21,7%	24,8% – 25,0%	21,5% – 21,9%	21,2% – 21,5%	20,2% – 20,9%	0.228	23,1% – 23,6%	22,1% – 22,4%	23,2% – 24,3%	24,8% – 25,0%	19,7% – 20,0%	23,7% – 24,1%	20,7% – 21,5%	21,6% – 21,9%	20,4% – 20,7%	21,8% – 22,2%	21,4% – 21,6%	20,4% – 20,5%	23,3% – 23,4%	19,2% – 20,2%	0,0% – 0,2%
M. sp. "Macro06" (282, 296, 309–313)	25,9% – 26,0%	21,2% – 21,9%	24,4% – 24,5%	23,8% – 23,9%	24,1% – 24,4%	24,9% – 25,0%	24,1% – 24,4%	25,2% – 25,3%	24,8% – 25,3%	26,2% – 26,5%	25,2% – 25,5%	25,8% – 26,0%	23,0% – 23,3%	22,8% – 23,3%	24,5% – 24,8%	27,5% – 27,7%	25,0% – 25,4%	24,4% – 24,9%	27,9% – 28,3%	26,1% – 26,3%	23,8% – 24,9%	25,6% – 26,2%	22,7% – 23,1%	24,8% – 25,0%	24,2% – 24,7%	26,4% – 26,6%	0.258	23,5% – 23,7%	27,0% – 27,4%	24,2% – 25,3%	22,9% – 23,0%	0,0% – 0,5%
M. sp. "NO-234"	0.193	21,8% – 22,8%	0.191	0.201	0.167	0.211	0.186	0.212	19,9% – 20,1%	0.202	0.206	0.213	17,7% – 18,0%	0.225	0.184	0.231	0.201	0.2	23,7% – 24,2%	0.225	18,4% – 19,8%	21,1% – 21,9%	19,2% – 19,3%	0.225	0.222	0.202	0.208	0.216	0.222	20,2% – 21,8%	21,2% – 21,5%	24,4% – 24,7%	NA
M. sp. "RU017"	0.209	24,5% – 25,4%	0.207	0.199	0.216	0.202	0.184	0.247	17,2% – 17,5%	0.187	0.226	0.222	19,5% – 19,8%	0.244	0.189	0.222	0.21	0.192	23,7% – 24,5%	0.24	19,8% – 20,6%	23,9% – 24,3%	20,4% – 20,5%	0.219	0.222	0.198	0.2	0.222	0.223	21,0% – 21,5%	21,8% – 22,2%	26,3% – 26,5%	0.204	NA
M. sp. "VN"	0.209	22,7% – 23,9%	0.227	0.217	0.233	0.239	0.215	0.262	21,0% – 21,3%	0.219	0.231	0.251	22,2% – 22,7%	0.248	21,3% – 21,5%	0.25	0.242	0.221	24,7% – 25,0%	0.242	21,0% – 21,2%	25,9% – 26,2%	23,7% – 23,9%	0.248	20,9% – 21,2%	0.19	0.239	0.231	0.23	22,1% – 22,8%	22,9% – 23,1%	24,5% – 24,7%	0.215	0.219	NA
M. vulpinus	21,5% – 21,6%	24,4% – 24,7%	21,2% – 21,4%	20,9% – 21,1%	21,7% – 21,8%	0.228	19,8% – 20,1%	24,5% – 24,7%	21,0% – 22,2%	23,0% – 23,1%	0.201	21,8% – 21,9%	22,9% – 23,0%	0.239	21,5% – 21,7%	0.233	23,1% – 23,4%	21,4% – 21,6%	24,3% – 25,1%	0.245	21,4% – 22,5%	23,4% – 24,4%	23,0% – 23,3%	20,6% – 20,7%	21,5% – 22,1%	0.23	22,0% – 22,1%	23,3% – 23,6%	0.253	23,1% – 23,6%	23,5% – 23,7%	22,2% – 22,5%	20,8% – 20,9%	21,7% – 21,9%	0.247	0
M. zelmae	21,0% – 21,7%	24,0% – 25,0%	20,5% – 21,2%	18,9% – 19,6%	22,2% – 22,4%	23,4% – 24,1%	21,3% – 21,9%	24,5% – 25,0%	19,8% – 20,9%	20,1% – 20,8%	22,8% – 23,4%	23,2% – 23,7%	21,4% – 22,4%	22,7% – 23,9%	20,7% – 21,4%	23,0% – 23,9%	22,8% – 23,3%	22,7% – 23,8%	21,9% – 22,5%	24,7% – 24,5%	20,1% – 21,9%	24,7% – 25,9%	20,2% – 21,1%	24,6% – 25,4%	20,4% – 21,6%	20,4% – 21,0%	20,5% – 21,2%	23,7% – 23,9%	23,1% – 23,7	19,8% – 20,9%	21,5% – 22,3%	24,8% – 25,5%	23,0% – 23,9%	22,4% – 23,0%	21,2% – 21,6%	22,2% – 23,1%	0,3% – 1,6%

## Sheet: Table_S5_Primers
Table S5. DNA primer pairs and protocols used for amplification and sequencing in this study.
DNA Marker	Primer Name	Direction	Sequence 5'-3'	Source	Protocol
COI	LCO1490	forward	GGTCAACAAATCATAAAGATATTGG	Folmer et al 1994	5 min@94°C; (30sec@94°C, 30sec@45°C, 30sec@72°C)x40; 10min@72°C
	HCO2190	reverse	TAAACTTCAGGGTGACCAAAAAATCA	Folmer et al 1994
	HCO-OUT	reverse	CCAGGTAAAATTAAAATATAAACTTC	Schwendinger & Giribet 2005
18S	1F	forward	TACCTGGTTGATCCTGCCAGTAG	Giribet et al 1996	5 min@94°C; (30sec@94°C, 30sec@50°C, 45sec@72°C)x40; 10min@72°C
	5R	reverse	CTTGGCAAATGCTTTCGC	Giribet et al 1996
	3F	forward	GTTCGATTCCGGAGAGGGA	Giribet et al 1996	5 min@94°C; (30sec@94°C, 30sec@50°C, 45sec@72°C)x40; 10min@72°C
	Tar_3f	forward	CGCGCAAATTACCCACTC	Fujimoto et al 2017
	23R	reverse	TCTCGCTCGTTATCGGAAT	Giribet et al 1996
	5F	forward	GCGAAAGCATTTGCCAAGAA	Giribet et al 1996	5 min@94°C; (30sec@94°C, 30sec@50°C, 45sec@72°C)x40; 10min@72°C
	82R	reverse	TGATCCTTCTGCAGGTTCACCTAC	Sands et al 2008
28S	4.8AF	forward	ACCTATTCTCAAACTTTAAATGG	Guidetti et al 2014	5 min@94°C; (30sec@94°C, 1min@45°C, 1min@72°C)x35; 10min@72°C
	7b	reverse	GACTTCCCTTACCTACAT	Guidetti et al 2014
ITS	3F	forward	CGTAACGTGAATTGCAGGAC	Stec et al 2018	5 min@94°C; (1min@94°C, 2min@50°C, 2min@72°C)x30; 10min@72°C
	4R	reverse	TGATATGCTTAAGTTCAGCGG	Stec et al 2018

## Sheet: Table_S6_GenBank
Table S6. GenBank accession numbers for all specimens used in this study
Species	Specimen Identifier	GenBank Accession
		COI	18S	28S
Macrobiotus kyoukenus		ON809462	ON818316	ON818308
Macrobiotus macrocalix		MH057767	MH063926
Mesobiotus aradasi		OQ928738
Mesobiotus aradasi	ABDC_MF1	MW727931
Mesobiotus aradasi	ABDC_MF3	MW727932	MW751944
Mesobiotus aradasi	CC_MF4	MW727933
Mesobiotus aradasi	ABCD_MF8	MW727936
Mesobiotus aradasi	EBNI_MF2	MW727937	MW751952
Mesobiotus aradasi	EBNI_MF4	MW727938	MW751954
Mesobiotus aradasi	PSAI_MF2	MW727939
Mesobiotus aradasi	PSAI_MF7	MW727940
Mesobiotus aradasi	HMI_MF1	MW727941	MW751957
Mesobiotus aradasi	CC_MF1	MW727942	MW751949
Mesobiotus aradasi	CC_MF7	MW727943	KT226072	KT226080
Mesobiotus aradasi	AF01_MF2	MW727944	MW751946
Mesobiotus aradasi	FN01_MF6	MW727945	MW751955
Mesobiotus aradasi	macro05	JX865306	EU266928
Mesobiotus bockebodicus	22-044	PQ365775	PQ367888	PQ367894
Mesobiotus bockebodicus	22-045	PQ365776
Mesobiotus cf. barabanovi	KG002	MN313170	MN310392
Mesobiotus datanlanicus	VN026	MK578905	MK584659
Mesobiotus diegoi	ZA00101	OP143857	OP142527
Mesobiotus diegoi	ZA00102	OP143858	OP142526
Mesobiotus dilimanensis	PH006	MN257047	MN257048
Mesobiotus efa	DVT2023b_DT262_Lembolovo	OR803035	OR804457
Mesobiotus efa	DVT2023b_DT266_Lembolovo	OR803036	OR804458
Mesobiotus efa	DVT2023b_DT267_Lembolovo	OR803037	OR804459
Mesobiotus efa	DVT2023b_DT268_Lembolovo	OR803038	OR804460
Mesobiotus efa	DVT2023b_DT278_Lembolovo	OR803039
Mesobiotus emiliae	22-046	PQ365768	PQ367886	PQ367892
Mesobiotus ethiopicus		MF678794	MF678793
Mesobiotus fiedleri	MG001	MH676056	MH681585
Mesobiotus furciger	macro06_282	JX865308
Mesobiotus furciger	macro06_161	JX865314
Mesobiotus furciger	macro06_162	MW727955	MW751934
Mesobiotus furciger	macro06_171	MW727956	MW751935
Mesobiotus furciger	macro06_296	MW727958	MW751936
Mesobiotus furciger	macro06_309	MW727959
Mesobiotus furciger	macro06_313	MW727960	MW751939
Mesobiotus furciger	macro06_310	MW727961	MW751937
Mesobiotus furciger	macro07_042	MW727957	MW751942
Mesobiotus harmsworthi	haplotype1	MH195150	MH197146
Mesobiotus harmsworthi	haplotype2	MH195151
Mesobiotus hilariae	C1_Novolazarevskaya	KT226108	KT226071
Mesobiotus hilariae	Novolazarevskaya_A1		KT226068
Mesobiotus hilariae	Novolazarevskaya_B		KT226070	KT226079
Mesobiotus hilariae	Novolazarevskaya_A2		KT226069
Mesobiotus huecoensis	S2027_1	OQ756246	OQ756249
Mesobiotus huecoensis	S2027_4	OQ756247	OQ756248
Mesobiotus imperialis	VN061_1	OL311514	OL257855
Mesobiotus imperialis	VN061_2	OL311515	OL257854
Mesobiotus insanis		MF441491	MF441488
Mesobiotus maklowiczi	ZA002_1	OP143855	OP142525
Mesobiotus maklowiczi	ZA002_2	OP143856	OP142524
Mesobiotus mandalori (Sweden population)	22-053	PQ365769	PQ367887	PQ367893
Mesobiotus mandalori (Sweden population)	22-213	PQ365770
Mesobiotus mandalori (Sweden population)	22-252	PQ365771
Mesobiotus mandalori (Sweden population)	23-046	PQ365772
Mesobiotus mandalori (Sweden population)	23-047	PQ365773
Mesobiotus mandalori (Sweden population)	23-051	PQ365774
Mesobiotus mandalori (type population)	mm2022-2.18.1.1	OP825090	OP829143
Mesobiotus mandalori (type population)	mm2022-2.18.1.2	OP825091	OP829144
Mesobiotus marmoreus	VN055_1	OL311516	OL257856
Mesobiotus marmoreus	VN055_2	OL311517	OL257857
Mesobiotus marmoreus	VN055_3	OL311518	OL257858
Mesobiotus occultatus		MH195152	MH197147
Mesobiotus occultatus	DT97_Splitsbergen	OR803042	OR794157
Mesobiotus skanensis	22-153	PQ365777	PQ367889	PQ367895
Mesobiotus skanensis	22-159	PQ365778
Mesobiotus peterseni	GL002.01	OP143859	OP142528
Mesobiotus peterseni	GL002.02	OP143860	OP142529
Mesobiotus philippinicus		KX129796	KX1297932
Mesobiotus polaris	Inespressible_Island_1		KT226077	KT226087
Mesobiotus polaris	Vegetation_Island_1		KT226075
Mesobiotus polaris	Inespressible_Island_2		KT226078
Mesobiotus polaris	Vegetation_Island_2		KT226076
Mesobiotus radiatus	KE008	MH195147	MH197153
Mesobiotus radiatus	KE008	MH195148
Mesobiotus romani	EC002	MH195149	MH197158
Mesobiotus skorackii	CN8	MW656257	MW680642
Mesobiotus sp.	ABDC_MF2		MW751943
Mesobiotus sp.	AF01_MF1		MW751945
Mesobiotus sp.	AF01_MF6	MW727948
Mesobiotus sp.	AF01_MF7	MW727949
Mesobiotus sp.	AF01_MF8	MW727950
Mesobiotus sp.	AF01MF4		MW751947
Mesobiotus sp.	BI02	OP684777
Mesobiotus sp.	BI03	OP684778
Mesobiotus sp.	BI04	OP684779
Mesobiotus sp.	CC_MF3		MW751948
Mesobiotus sp.	DPL_MF1		MW751950
Mesobiotus sp.	DVT2020	MT904513	MT903468
Mesobiotus sp.	EBNI_MF1		MW751951
Mesobiotus sp.	EBNI_MF3		MW751953
Mesobiotus sp.	FN01_MF7		MW751956
Mesobiotus sp.	HMI_MF5		MW751958
Mesobiotus sp.	JN07_MF1	MW727951	MW751959
Mesobiotus sp.	JN07_MF2	MW727946
Mesobiotus sp.	JN07_MF3	MW727952
Mesobiotus sp.	JN07_MF4	MW727953	MW751960
Mesobiotus sp.	JN07_MF5	MW727954
Mesobiotus sp.	JN07_MF8	MW727947	MW751961
Mesobiotus sp.	KPRI_MF1	MW727934	MW751962
Mesobiotus sp.	KPRI_MF8	MW727935
Mesobiotus sp.	LI_MF4		MW751963
Mesobiotus sp.	LI_MF6		MW751964
Mesobiotus sp.	LI_MF7		MW751965
Mesobiotus sp.	Macro06_159		MW751933
Mesobiotus sp.	Macro06_311		EU266929a
Mesobiotus sp.	Macro06_312		MW751938
Mesobiotus sp.	Macro07		EU266927
Mesobiotus sp.	Macro07_40		MW751940
Mesobiotus sp.	Macro07_42		MW751941
Mesobiotus sp.	MC-2011-1		HQ604967
Mesobiotus sp.	MC-2011-2		HQ604968
Mesobiotus sp.	MC-2011-3		HQ604969
Mesobiotus sp.	MC-2011-4		HQ604970
Mesobiotus sp.	Messina 1		KT226073	KT226083
Mesobiotus sp.	Messina 2		KT226074	KT226084
Mesobiotus sp.	NO234	MH195153	MH197148
Mesobiotus sp.	PSAI_MF1		MW751966
Mesobiotus sp.	PSAI_MF2		MW751967
Mesobiotus sp.	PSAI_MF3		MW751968
Mesobiotus sp.	PSAI_MF4		MW751969
Mesobiotus sp.	RU017	MH195154	MH197149
Mesobiotus sp.	S16_FL	OQ968323	OQ974689
Mesobiotus sp.	S1822_FL	OQ968325
Mesobiotus sp.	VN036	OQ968314	OQ974691
Mesobiotus vulpinus	DVT2023b_DT553_Vladivostok	OR803040	OR804461
Mesobiotus vulpinus	DVT2023b_DT554_Vladivostok	OR803041	OR804462
Mesobiotus zelmae	22-115	PQ365779	PQ367890
Mesobiotus zelmae	22-215	PQ365780
Mesobiotus zelmae	22-239	PQ365781	PQ367891	PQ367896
Mesobiotus zelmae	23-050	PQ365782	PQ367888	PQ367894
Paramacrobiotus tonolii		MH676018	DQ839605	FJ435756
Sisubiotus haikaiensis		OM523181	OM523056	OM523061
Tenuibiotus tenuiformis		MN888330	MN888378	MN888363
Xerobiotus gretae		MW581667	MW588437	MW588441
