# Supplementary material for: Three new species of Mesobiotus (Eutardigrada: Macrobiotidae) from Sweden with an updated phylogeny of the genus
Source: Sci Rep. 2025 Feb 6;15:4535. doi: 10.1038/s41598-025-88063-8 (PMC11802830; doi:10.1038/s41598-025-88063-8)
Supplement: Supplementary file 5 — Supplementary Material 5 [file 41598_2025_88063_MOESM5_ESM.xlsx]

## Sheet: instructions
	Table S3. Morphometric data for Mesobiotus skanensis sp. nov. *specimen with known DNA sequence/identity confirmed by DNA analysis
	INSTRUCTIONS and TERMS OF USE
	1	This is a morphometric template for species of the Tardigrada Order Parachela.
	2	The template caluclates the pt ratio and other relative measures only if all measurements required to calculate a ratio are provided (otherwise the ratio cell remains empty, meaning lack of data). The only numbers you need to enter are absolute measurements in micrometres [μm] in the sheet "individuals". If a structure is not measurable leave the cell empty (enetring zeros will mean that the trai…
	3	The "individuals" sheet automatically calculates basic statistics (number of measurements, range, mean and SD). The table with these statistics is placed after the last (30th) specimen. The summary table can be then copied and pasted directly to MS Word.
	4	If measurements are done on the type series, please enter the holotype in the first column (this way holotype data are automatically copied to the summary table at end of the sheet). If measurements are not done on the type series, you may delete the last two columns in the summary table. You may change specimen/slide names as desired.
	5	If a trait listed is not present in the species you are measuring, remove the entire row (highlight the row, right mouse click, choose "delete").
	6	Data from the sheet "individuals" are automatically copied to the four remaining "stats" sheets. Data in those sheets are arranged for statistical analyses in the majority of statistical software.
	7	If you want to see the formulas behind this template, press Ctrl+` (usually just before "1" on the keyboard). To return to the value view, press Ctrl+` again.
	8	This template can be freely used but each published use must be credited as Morphometric data were handled using the Parachela ver. 1.8 template available from the Tardigrada Register, www.tardigrada.net/register (Michalczyk & Kaczmarek 2013). The reference is: Michalczyk, Ł. & Kaczmarek, Ł. (2013) The Tardigrada Register: a comprehensive online data repository for tardigrade taxonomy. Journal of…
	9	Copyright by Łukasz Michalczyk. Enquires and suggestions: LM@tardigrada.net

## Sheet: general info
	Species		Mesobiotus skanensis
	Population		Sweden, Skåne
	Type series		YES
	Author		Atherton, Hulterström, Guidetti, Jönsson
	Date		22-07-2024

## Sheet: animals
SPECIMEN	22-163-1 (HOL)		22-154*		22-151*		22-159*		22-153*				22-163-2		22-163-3		22-163-4		22-163-5		24-090		22-247f*		22-140f*		22-142f*		24-116f		24-117f		24-118af		24-118bf		24-119f		24-155f		21		22		23		24		25
CHARACTER	µm	pt	µm	pt	µm	pt	µm	pt	µm	pt	µm	pt	µm	pt	µm	pt	µm	pt	µm	pt	µm	pt	µm	pt	µm	pt	µm	pt	µm	pt	µm	pt	µm	pt	µm	pt	µm	pt	µm	pt	µm	pt	µm	pt	µm	pt	µm	pt	µm
Body length	500	932.836	570	1140			540	1218.96	485	909.944									430	957.684			445	1018.31	440	1000	560	1076.92	570	1065.42	510	1066.95	505	1060.92	500	1048.22	530	1210.05	470	938.124
Buccopharyngeal tube
Buccal tube length	53.6	–	50	–	47.4	–	44.3	–	53.3	–		–	44.5	–	46.3	–	48.7	–	44.9	–	43.5	–	43.7	–	44	–	52	–	53.5	–	47.8	–	47.6	–	47.7	–	43.8	–	50.1	–		–		–		–		–
Stylet support insertion point	42.2	78.7313	40	80	37.5	79.1139	34.8	78.5553	43	80.6754			35.5	79.7753	36.8	79.4816	38.4	78.8501	34.8	77.5056			35	80.0915	34.8	79.0909	41.1	79.0385	42	78.5047			38.1	80.042	38.2	80.0839	35.3	80.5936	39.2	78.2435
Buccal tube external width	9.2	17.1642	7.9	15.8	8.5	17.9325	7		9.2	17.2608			8.7	19.5506	8.6	18.5745	7.4	15.1951	8.2	18.2628	7.6	17.4713	7.1	16.2471	7.3	16.5909	9	17.3077	8.9	16.6355	8.2	17.1548	8.4	17.6471	8	16.7715	8.5	19.4064	7.7	15.3693
Buccal tube internal width	5.2	9.70149	5.1	10.2	6.5	13.7131	4.1	9.25508	5.7	10.6942			6	13.4831	7	15.1188	5.3	10.883	5.2	11.5813	5.8	13.3333	4.4	10.0686	4.3	9.77273	6.7	12.8846	6.8	12.7103	5.6	11.7155	5.6	11.7647	5.7	11.9497	6.5	14.8402	4.7	9.38124
Ventral lamina length	35.5	66.2313	35.5	71	32.9	69.4093	31.3	70.6546	37.9	71.1069			30	67.4157	31.3	67.6026	32	65.7084	30	66.8151			30.5	69.7941	30.3	68.8636	36.3	69.8077	37	69.1589	33.3	69.6653	32.7	68.6975	33	69.1824	31.1	71.0046	33	65.8683
Placoid lengths
Macroplacoid 1	7.5	13.9925	8.8	17.6	7.3	15.4008	7.3	16.4786	9.7	18.1989			7.2	16.1798	8.6	18.5745	7.1	14.5791			8.5	19.5402	7.1	16.2471	7.2	16.3636	9.6	18.4615	8.3	15.514	8.1	16.9456	7.9	16.5966	8	16.7715	8.4	19.1781	7.1	14.1717
Macroplacoid 2	6.3	11.7537	6	12	5.8	12.2363	5	11.2867	8.2	15.3846			6.7	15.0562	6.9	14.9028	5.5	11.2936			5.6	12.8736	5.1	11.6705	5.1	11.5909	7.7	14.8077	6.5	12.1495	6.3	13.1799	6.1	12.8151	6.2	12.9979	6.6	15.0685	5.8	11.5768
Macroplacoid 3	7.8	14.5522	9.7	19.4	7.8	16.4557	8.5	19.1874	9.6	18.0113			8.1	18.2022	8.5	18.3585	8.2	16.8378			8.1	18.6207	7.9	18.0778	8	18.1818	9.7	18.6538	8.8	16.4486	8.7	18.2008	8.3	17.437	8.5	17.8197	8.5	19.4064	7.4	14.7705
Microplacoid	5.5	10.2612	5.4	10.8	5.9	12.4473	4.5	10.158	5.1	9.56848			4.1	9.21348	5	10.7991	4.2	8.62423			4.2	9.65517	4.2	9.61098	4.3	9.77273	5.6	10.7692	5.1	9.53271	4.9	10.251	4.7	9.87395	4.9	10.2725	5.3	12.1005	4.4	8.78244
Macroplacoid row	23.4	43.6567	25.6	51.2	22.9	48.3122	21.5	48.5327	26.5	49.7186			23.2	52.1348	24.2	52.2678	24.5	50.308			22.9	52.6437	21.8	49.8856	21.7	49.3182	24.6	47.3077	26.9	50.2804	24.1	50.4184	22.8	47.8992	23.9	50.1048	23	52.5114	22	43.9122
Placoid row	29.6	55.2239	30.8	61.6	27.4	57.8059	25.8	58.2393	30.6	57.4109			26.3	59.1011	28.1	60.6911	29	59.5483			26.6	61.1494	26.3	60.1831	26.2	59.5455	30.6	58.8462	31.2	58.3178	28.5	59.6234	27.5	57.7731	28.2	59.1195	27	61.6438	27.8	55.489
Claw I heights
External primary branch	12.5	23.3209	10.6	21.2	10.1	21.308	10.6	23.9278	12.5	23.4522			11.4	25.618	12.9	27.8618	10.6	21.7659	10.9	24.2762	11.6	26.6667	10.7	24.4851			12.2	23.4615			11.4	23.8494	11.3	23.7395			12	27.3973	10.8	21.5569
External secondary branch	11.5	21.4552	6.6	13.2	7.8	16.4557	8.2	18.5102	11	20.6379			9.7	21.7978	10.9	23.5421	8.2	16.8378	8.7	19.3764	9.7	22.2989	7.2	16.476			10.8	20.7692			9.2	19.2469	9.1	19.1176			10.2	23.2877	6.8	13.5729
Internal primary branch	12.8	23.8806	10.8	21.6	10.3	21.73	9.8	22.1219	11.7	21.9512			11.5	25.8427	12.4	26.7819	10.2	20.9446	10.1	22.4944							12.1	23.2692			11.1	23.2218					11.5	26.2557	10.5	20.9581
Internal secondary branch	10.4	19.403	8.4	16.8	8	16.8776	7.6	17.1558	10.7	20.075			9.2	20.6742	10.8	23.3261	9.3	19.0965	8	17.8174							10.5	20.1923			9.2	19.2469					10.1	23.0594	8.4	16.7665
Claw II heights
External primary branch	14	26.1194	11.7	23.4	12.8	27.0042							13.1	29.4382	13.3	28.7257			11.9	26.5033	12.1	27.8161	11.8	27.0023			13.8	26.5385	13.3	24.8598	12.7	26.569	12.2	25.6303			12.7	28.9954	12.4	24.7505
External secondary branch	12.1	22.5746	8.2	16.4	8.9	18.7764							9.3	20.8989	9.1	19.6544			9.2	20.49	9.4	21.6092	8.5	19.4508			11.5	22.1154	11.8	22.0561	9.5	19.8745	9.2	19.3277			9.3	21.2329	8.6	17.1657
Internal primary branch	14	26.1194	12	24	13.1	27.6371							11.3	25.3933	12.9	27.8618	11.2	22.9979	11.5	25.6125			11.4	26.087	11.6	26.3636	13.7	26.3462			12.3	25.7322	12.1	25.4202			12.2	27.8539	12.1	24.1517
Internal secondary branch	11.4	21.2687	8.4	16.8	11.4	24.0506							10.6	23.8202	11.6	25.054	9.6	19.7125	10.1	22.4944			8.5	19.4508	8.6	19.5455	11.5	22.1154			10.4	21.7573	10.3	21.6387			10.1	23.0594	8.4	16.7665
Claw III heights
External primary branch	14.3	26.6791	11.2	22.4	11.4	24.0506			13.6	25.5159			12.1	27.191	14.8	31.9654	11.1	22.7926	11.6	25.8352	11.6	26.6667	11.6	26.5446			14.1	27.1154			12.4	25.9414	12.3	25.8403	12.4	25.9958	13.8	31.5068	11.7	23.3533
External secondary branch	9.3	17.3507	8.7	17.4	9	18.9873			12.2	22.8893			8.3	18.6517	10.8	23.3261	8.7	17.8645	10.2	22.7171	9.6	22.069	8.4	19.222			12.1	23.2692			9.6	20.0837	9.5	19.958	9.8	20.5451	10	22.8311	8.8	17.5649
Internal primary branch	11.4	21.2687	10.7	21.4	11.2	23.6287			12	22.5141			11.2	25.1685	13.6	29.3737	10.4	21.3552	11.2	24.9443			11.5	26.3158			13.6	26.1538	13.4	25.0467	11.5	24.0586	12	25.2101	11.3	23.6897	12.8	29.2237	11	21.9561
Internal secondary branch	9.3	17.3507	7.8	15.6	10.9	22.9958			11.8	22.1388			9.9	22.2472	12.4	26.7819	8.7	17.8645	10	22.2717			8.2	18.7643			12.2	23.4615	12	22.4299	10.1	21.1297	10.2	21.4286	9.6	20.1258	10.6	24.2009	7.9	15.7685
Claw IV heights
Anterior primary branch	15	27.9851	14	28	13.8	29.1139	11.7	26.4108	14.4	27.0169			13.3	29.8876	15.6	33.6933	13.4	27.5154	13.5	30.0668			11.8	27.0023			15.5	29.8077			13.9	29.0795			14.1	29.5597	14.5	33.105	13.3	26.5469
Anterior secondary branch	11	20.5224					8.5	19.1874	12.1	22.7017			11.3	25.3933	12.9	27.8618	10.1	20.7392	9.7	21.6036			8.6	19.6796			12.7	24.4231			10.8	22.5941			11	23.0608	12	27.3973	9.8	19.5609
Posterior primary branch	15.4	28.7313					12.6	28.4424	15.4	28.8931			13.8	31.0112	16	34.5572	13.9	28.5421	14.1	31.4031	14.4	33.1034	12.7	29.0618	12.8	29.0909	15.9	30.5769	15.7	29.3458	14.5	30.3347			14.3	29.979	14.6	33.3333	14.4	28.7425
Posterior secondary branch	12	22.3881					9.1	20.5418	11.9	22.3265			10.7	24.0449	12.3	26.5659	10.5	21.5606	11.5	25.6125	10.8	24.8276	9.2	21.0526	9.4	21.3636	12.2	23.4615	12	22.4299	11.1	23.2218			10.9	22.8512	11.5	26.2557	10.3	20.5589
Eyes (0 = absent; 1 = present)	1		1		1		1		1				1		1		1		1		1		1		1		1		1		1		1		1		1		1
Cuticular pores (0/1)	0		0		0		0		0				0		0		0		0		0		0		0		0		0		0		0		0		0		0
Lunules I with teeth (0/1)	0		0		0		0		0				0		0		0		0		0		0		0		0		0		0		0		0		0		0
Lunules II with teeth (0/1)	0		0		0		0		0				0		0		0		0		0		0		0		0		0		0		0		0		0		0
Lunules III with teeth (0/1)	0		0		0		0		0				0		0		0		0		0		0		0		0		0		0		0		0		0		0
Lunules IV with teeth (0/1)	0		0		0		0		0				0		0		0		0		0		0		0		0		0		0		0		0		0		0
Granulation on legs I (0/1)	1		1		1		1		1				1		1		1		1		1		1		1		1		1		1		1		1		1		1
Granulation on legs II (0/1)	1		1		1		1		1				1		1		1		1		1		1		1		1		1		1		1		1		1		1
Granulation on legs III (0/1)	1		1		1		1		1				1		1		1		1		1		1		1		1		1		1		1		1		1		1
Granulation on legs IV (0/1)	1		1		1		1		1				1		1		1		1		1		1		1		1		1		1		1		1		1		1
[truncated: 19 more columns]

## Sheet: eggs
CHARACTER	22-141*	22-147-1	22-147-2	22-147-3	22-147-4			8	9	10	11	12	13	14	15	16	17	18	19	20	21	22	23	24	25	26	27	28	29	30		CHARACTER	N	RANGE			MEAN	SD
Egg bare diameter	70	71	73	61	78																											Egg bare diameter	5	61	–	78	70.6	6.1887
Egg full diameter	96.7	106.6	102	91.2	104																											Egg full diameter	5	91.2	–	106.6	100.1	6.16117
Process height	13.4	19	14	14.7	13.1																											Process height	15	12.8	–	19	15.0067	1.80217
	14.6	17.7	14.5	16.8	13.7																											Process base width	15	12.4	–	17.9	15.5133	1.7812
	12.8	17	14.7	14.9	14.2																											Process base/height ratio	15	0.839286	–	1.35878	1.04159	0.135272
Process base width	13.2	17.9	15.6	15.6	17.8																											Terminal disc width	0		?		?	?
	12.8	17.3	16	14.1	16.5																											Inter-process distance	15	3	–	5.6	4.02	0.661384
	12.4	16.4	17.2	14.5	15.4																											Number of processes on the egg circumference	5	11	–	12	11.4	0.547723
Process base/height ratio	0.985075	0.942105	1.11429	1.06122	1.35878
	0.876712	0.977401	1.10345	0.839286	1.20438
	0.96875	0.964706	1.17007	0.973154	1.08451
Terminal disc width
Inter-process distance	4.3	4.2	3	3.4	4.1
	3.3	4.2	3.9	3.4	5.6
	3.8	5	4	3.8	4.3
Number of processes on the egg circumference	11	11	12	11	12

## Sheet: animals (µm)
Species	Population	Individual	Body length	Buccal tube length	Pharyngeal tube length	Buccopharyngeal tube length	Buccal/pharyngeal tube length ratio	Stylet support insertion point	Buccal tube external width	Buccal tube internal width	Ventral lamina length	Macroplacoid 1	Macroplacoid 2	Macroplacoid 3	Microplacoid	Septulum	Macroplacoid row	Placoid row	Claw I external base	Claw I external primary branch	Claw I external secondary branch	Claw I external base/primary branch	Claw I internal base	Claw I internal primary branch	Claw I internal secondary branch	Claw I internal base/primary branch	Claw II external base	Claw II external primary branch	Claw II external secondary branch	Claw II external base/primary branch	Claw II internal base	Claw II internal primary branch	Claw II internal secondary branch	Claw II internal base/primary branch	Claw III external base	Claw III external primary branch	Claw III external secondary branch	Claw III external base/primary branch	Claw III internal base	Claw III internal primary branch	Claw III internal secondary branch	Claw III internal base/primary branch	Claw IV anterior base	Claw IV anterior primary branch	Claw IV anterior secondary branch	Claw IV anterior base/primary branch	Claw IV posterior base	Claw IV posterior primary branch	Claw IV posterior secondary branch
Mesobiotus skanensis	Sweden, Skåne	22-163-1 (HOL)	500	53.6	#REF!	#REF!	#REF!	42.2	9.2	5.2	35.5	7.5	6.3	7.8	5.5	#REF!	23.4	29.6	#REF!	12.5	11.5	#REF!	#REF!	12.8	10.4	#REF!	#REF!	14	12.1	#REF!	#REF!	14	11.4	#REF!	#REF!	14.3	9.3	#REF!	#REF!	11.4	9.3	#REF!	#REF!	15	11	#REF!	#REF!	15.4	12
Mesobiotus skanensis	Sweden, Skåne	22-154*	570	50	#REF!	#REF!	#REF!	40	7.9	5.1	35.5	8.8	6	9.7	5.4	#REF!	25.6	30.8	#REF!	10.6	6.6	#REF!	#REF!	10.8	8.4	#REF!	#REF!	11.7	8.2	#REF!	#REF!	12	8.4	#REF!	#REF!	11.2	8.7	#REF!	#REF!	10.7	7.8	#REF!	#REF!	14		#REF!	#REF!
Mesobiotus skanensis	Sweden, Skåne	22-151*		47.4	#REF!	#REF!	#REF!	37.5	8.5	6.5	32.9	7.3	5.8	7.8	5.9	#REF!	22.9	27.4	#REF!	10.1	7.8	#REF!	#REF!	10.3	8	#REF!	#REF!	12.8	8.9	#REF!	#REF!	13.1	11.4	#REF!	#REF!	11.4	9	#REF!	#REF!	11.2	10.9	#REF!	#REF!	13.8		#REF!	#REF!
Mesobiotus skanensis	Sweden, Skåne	22-159*	540	44.3	#REF!	#REF!	#REF!	34.8	7	4.1	31.3	7.3	5	8.5	4.5	#REF!	21.5	25.8	#REF!	10.6	8.2	#REF!	#REF!	9.8	7.6	#REF!	#REF!			#REF!	#REF!			#REF!	#REF!			#REF!	#REF!			#REF!	#REF!	11.7	8.5	#REF!	#REF!	12.6	9.1
Mesobiotus skanensis	Sweden, Skåne	22-153*	485	53.3	#REF!	#REF!	#REF!	43	9.2	5.7	37.9	9.7	8.2	9.6	5.1	#REF!	26.5	30.6	#REF!	12.5	11	#REF!	#REF!	11.7	10.7	#REF!	#REF!			#REF!	#REF!			#REF!	#REF!	13.6	12.2	#REF!	#REF!	12	11.8	#REF!	#REF!	14.4	12.1	#REF!	#REF!	15.4	11.9
Mesobiotus skanensis	Sweden, Skåne	0			#REF!	#REF!	#REF!									#REF!			#REF!			#REF!	#REF!			#REF!	#REF!			#REF!	#REF!			#REF!	#REF!			#REF!	#REF!			#REF!	#REF!			#REF!	#REF!
Mesobiotus skanensis	Sweden, Skåne	22-163-2		44.5	#REF!	#REF!	#REF!	35.5	8.7	6	30	7.2	6.7	8.1	4.1	#REF!	23.2	26.3	#REF!	11.4	9.7	#REF!	#REF!	11.5	9.2	#REF!	#REF!	13.1	9.3	#REF!	#REF!	11.3	10.6	#REF!	#REF!	12.1	8.3	#REF!	#REF!	11.2	9.9	#REF!	#REF!	13.3	11.3	#REF!	#REF!	13.8	10.7
Mesobiotus skanensis	Sweden, Skåne	22-163-3		46.3	#REF!	#REF!	#REF!	36.8	8.6	7	31.3	8.6	6.9	8.5	5	#REF!	24.2	28.1	#REF!	12.9	10.9	#REF!	#REF!	12.4	10.8	#REF!	#REF!	13.3	9.1	#REF!	#REF!	12.9	11.6	#REF!	#REF!	14.8	10.8	#REF!	#REF!	13.6	12.4	#REF!	#REF!	15.6	12.9	#REF!	#REF!	16	12.3
Mesobiotus skanensis	Sweden, Skåne	22-163-4		48.7	#REF!	#REF!	#REF!	38.4	7.4	5.3	32	7.1	5.5	8.2	4.2	#REF!	24.5	29	#REF!	10.6	8.2	#REF!	#REF!	10.2	9.3	#REF!	#REF!			#REF!	#REF!	11.2	9.6	#REF!	#REF!	11.1	8.7	#REF!	#REF!	10.4	8.7	#REF!	#REF!	13.4	10.1	#REF!	#REF!	13.9	10.5
Mesobiotus skanensis	Sweden, Skåne	22-163-5	430	44.9	#REF!	#REF!	#REF!	34.8	8.2	5.2	30					#REF!			#REF!	10.9	8.7	#REF!	#REF!	10.1	8	#REF!	#REF!	11.9	9.2	#REF!	#REF!	11.5	10.1	#REF!	#REF!	11.6	10.2	#REF!	#REF!	11.2	10	#REF!	#REF!	13.5	9.7	#REF!	#REF!	14.1	11.5
Mesobiotus skanensis	Sweden, Skåne	24-090		43.5	#REF!	#REF!	#REF!		7.6	5.8		8.5	5.6	8.1	4.2	#REF!	22.9	26.6	#REF!	11.6	9.7	#REF!	#REF!			#REF!	#REF!	12.1	9.4	#REF!	#REF!			#REF!	#REF!	11.6	9.6	#REF!	#REF!			#REF!	#REF!			#REF!	#REF!	14.4	10.8
Mesobiotus skanensis	Sweden, Skåne	22-247f*	445	43.7	#REF!	#REF!	#REF!	35	7.1	4.4	30.5	7.1	5.1	7.9	4.2	#REF!	21.8	26.3	#REF!	10.7	7.2	#REF!	#REF!			#REF!	#REF!	11.8	8.5	#REF!	#REF!	11.4	8.5	#REF!	#REF!	11.6	8.4	#REF!	#REF!	11.5	8.2	#REF!	#REF!	11.8	8.6	#REF!	#REF!	12.7	9.2
Mesobiotus skanensis	Sweden, Skåne	22-140f*	440	44	#REF!	#REF!	#REF!	34.8	7.3	4.3	30.3	7.2	5.1	8	4.3	#REF!	21.7	26.2	#REF!			#REF!	#REF!			#REF!	#REF!			#REF!	#REF!	11.6	8.6	#REF!	#REF!			#REF!	#REF!			#REF!	#REF!			#REF!	#REF!	12.8	9.4
Mesobiotus skanensis	Sweden, Skåne	22-142f*	560	52	#REF!	#REF!	#REF!	41.1	9	6.7	36.3	9.6	7.7	9.7	5.6	#REF!	24.6	30.6	#REF!	12.2	10.8	#REF!	#REF!	12.1	10.5	#REF!	#REF!	13.8	11.5	#REF!	#REF!	13.7	11.5	#REF!	#REF!	14.1	12.1	#REF!	#REF!	13.6	12.2	#REF!	#REF!	15.5	12.7	#REF!	#REF!	15.9	12.2
Mesobiotus skanensis	Sweden, Skåne	24-116f	570	53.5	#REF!	#REF!	#REF!	42	8.9	6.8	37	8.3	6.5	8.8	5.1	#REF!	26.9	31.2	#REF!			#REF!	#REF!			#REF!	#REF!	13.3	11.8	#REF!	#REF!			#REF!	#REF!			#REF!	#REF!	13.4	12	#REF!	#REF!			#REF!	#REF!	15.7	12
Mesobiotus skanensis	Sweden, Skåne	24-117f	510	47.8	#REF!	#REF!	#REF!		8.2	5.6	33.3	8.1	6.3	8.7	4.9	#REF!	24.1	28.5	#REF!	11.4	9.2	#REF!	#REF!	11.1	9.2	#REF!	#REF!	12.7	9.5	#REF!	#REF!	12.3	10.4	#REF!	#REF!	12.4	9.6	#REF!	#REF!	11.5	10.1	#REF!	#REF!	13.9	10.8	#REF!	#REF!	14.5	11.1
Mesobiotus skanensis	Sweden, Skåne	24-118af	505	47.6	#REF!	#REF!	#REF!	38.1	8.4	5.6	32.7	7.9	6.1	8.3	4.7	#REF!	22.8	27.5	#REF!	11.3	9.1	#REF!	#REF!			#REF!	#REF!	12.2	9.2	#REF!	#REF!	12.1	10.3	#REF!	#REF!	12.3	9.5	#REF!	#REF!	12	10.2	#REF!	#REF!			#REF!	#REF!
Mesobiotus skanensis	Sweden, Skåne	24-118bf	500	47.7	#REF!	#REF!	#REF!	38.2	8	5.7	33	8	6.2	8.5	4.9	#REF!	23.9	28.2	#REF!			#REF!	#REF!			#REF!	#REF!			#REF!	#REF!			#REF!	#REF!	12.4	9.8	#REF!	#REF!	11.3	9.6	#REF!	#REF!	14.1	11	#REF!	#REF!	14.3	10.9
Mesobiotus skanensis	Sweden, Skåne	24-119f	530	43.8	#REF!	#REF!	#REF!	35.3	8.5	6.5	31.1	8.4	6.6	8.5	5.3	#REF!	23	27	#REF!	12	10.2	#REF!	#REF!	11.5	10.1	#REF!	#REF!	12.7	9.3	#REF!	#REF!	12.2	10.1	#REF!	#REF!	13.8	10	#REF!	#REF!	12.8	10.6	#REF!	#REF!	14.5	12	#REF!	#REF!	14.6	11.5
Mesobiotus skanensis	Sweden, Skåne	24-155f	470	50.1	#REF!	#REF!	#REF!	39.2	7.7	4.7	33	7.1	5.8	7.4	4.4	#REF!	22	27.8	#REF!	10.8	6.8	#REF!	#REF!	10.5	8.4	#REF!	#REF!	12.4	8.6	#REF!	#REF!	12.1	8.4	#REF!	#REF!	11.7	8.8	#REF!	#REF!	11	7.9	#REF!	#REF!	13.3	9.8	#REF!	#REF!	14.4	10.3
Mesobiotus skanensis	Sweden, Skåne	21			#REF!	#REF!	#REF!									#REF!			#REF!			#REF!	#REF!			#REF!	#REF!			#REF!	#REF!			#REF!	#REF!			#REF!	#REF!			#REF!	#REF!			#REF!	#REF!
Mesobiotus skanensis	Sweden, Skåne	22			#REF!	#REF!	#REF!									#REF!			#REF!			#REF!	#REF!			#REF!	#REF!			#REF!	#REF!			#REF!	#REF!			#REF!	#REF!			#REF!	#REF!			#REF!	#REF!
Mesobiotus skanensis	Sweden, Skåne	23			#REF!	#REF!	#REF!									#REF!			#REF!			#REF!	#REF!			#REF!	#REF!			#REF!	#REF!			#REF!	#REF!			#REF!	#REF!			#REF!	#REF!			#REF!	#REF!
Mesobiotus skanensis	Sweden, Skåne	24			#REF!	#REF!	#REF!									#REF!			#REF!			#REF!	#REF!			#REF!	#REF!			#REF!	#REF!			#REF!	#REF!			#REF!	#REF!			#REF!	#REF!			#REF!	#REF!
Mesobiotus skanensis	Sweden, Skåne	25			#REF!	#REF!	#REF!									#REF!			#REF!			#REF!	#REF!			#REF!	#REF!			#REF!	#REF!			#REF!	#REF!			#REF!	#REF!			#REF!	#REF!			#REF!	#REF!
Mesobiotus skanensis	Sweden, Skåne	26			#REF!	#REF!	#REF!									#REF!			#REF!			#REF!	#REF!			#REF!	#REF!			#REF!	#REF!			#REF!	#REF!			#REF!	#REF!			#REF!	#REF!			#REF!	#REF!
Mesobiotus skanensis	Sweden, Skåne	27			#REF!	#REF!	#REF!									#REF!			#REF!			#REF!	#REF!			#REF!	#REF!			#REF!	#REF!			#REF!	#REF!			#REF!	#REF!			#REF!	#REF!			#REF!	#REF!
Mesobiotus skanensis	Sweden, Skåne	28			#REF!	#REF!	#REF!									#REF!			#REF!			#REF!	#REF!			#REF!	#REF!			#REF!	#REF!			#REF!	#REF!			#REF!	#REF!			#REF!	#REF!			#REF!	#REF!
Mesobiotus skanensis	Sweden, Skåne	29			#REF!	#REF!	#REF!									#REF!			#REF!			#REF!	#REF!			#REF!	#REF!			#REF!	#REF!			#REF!	#REF!			#REF!	#REF!			#REF!	#REF!			#REF!	#REF!
Mesobiotus skanensis	Sweden, Skåne	30			#REF!	#REF!	#REF!									#REF!			#REF!			#REF!	#REF!			#REF!	#REF!			#REF!	#REF!			#REF!	#REF!			#REF!	#REF!			#REF!	#REF!			#REF!	#REF!
[truncated: 1 more columns]

## Sheet: animals (pt)
Species	Population	Individual	Body length	Pharyngeal tube length	Buccopharyngeal tube length	Stylet support insertion point	Buccal tube external width	Buccal tube internal width	Ventral lamina length	Macroplacoid 1	Macroplacoid 2	Macroplacoid 3	Microplacoid	Septulum	Macroplacoid row	Placoid row	Claw I external base	Claw I external primary branch	Claw I external secondary branch	Claw I internal base	Claw I internal primary branch	Claw I internal secondary branch	Claw II external base	Claw II external primary branch	Claw II external secondary branch	Claw II internal base	Claw II internal primary branch	Claw II internal secondary branch	Claw III external base	Claw III external primary branch	Claw III external secondary branch	Claw III internal base	Claw III internal primary branch	Claw III internal secondary branch	Claw IV anterior base	Claw IV anterior primary branch	Claw IV anterior secondary branch	Claw IV posterior base	Claw IV posterior primary branch	Claw IV posterior secondary branch
Mesobiotus skanensis	Sweden, Skåne	22-163-1 (HOL)	932.836	#REF!	#REF!	78.7313	17.1642	9.70149	66.2313	13.9925	11.7537	14.5522	10.2612	#REF!	43.6567	55.2239	#REF!	23.3209	21.4552	#REF!	23.8806	19.403	#REF!	26.1194	22.5746	#REF!	26.1194	21.2687	#REF!	26.6791	17.3507	#REF!	21.2687	17.3507	#REF!	27.9851	20.5224	#REF!	28.7313	22.3881
Mesobiotus skanensis	Sweden, Skåne	22-154*	1140	#REF!	#REF!	80	15.8	10.2	71	17.6	12	19.4	10.8	#REF!	51.2	61.6	#REF!	21.2	13.2	#REF!	21.6	16.8	#REF!	23.4	16.4	#REF!	24	16.8	#REF!	22.4	17.4	#REF!	21.4	15.6	#REF!	28		#REF!
Mesobiotus skanensis	Sweden, Skåne	22-151*		#REF!	#REF!	79.1139	17.9325	13.7131	69.4093	15.4008	12.2363	16.4557	12.4473	#REF!	48.3122	57.8059	#REF!	21.308	16.4557	#REF!	21.73	16.8776	#REF!	27.0042	18.7764	#REF!	27.6371	24.0506	#REF!	24.0506	18.9873	#REF!	23.6287	22.9958	#REF!	29.1139		#REF!
Mesobiotus skanensis	Sweden, Skåne	22-159*	1218.96	#REF!	#REF!	78.5553		9.25508	70.6546	16.4786	11.2867	19.1874	10.158	#REF!	48.5327	58.2393	#REF!	23.9278	18.5102	#REF!	22.1219	17.1558	#REF!			#REF!			#REF!			#REF!			#REF!	26.4108	19.1874	#REF!	28.4424	20.5418
Mesobiotus skanensis	Sweden, Skåne	22-153*	909.944	#REF!	#REF!	80.6754	17.2608	10.6942	71.1069	18.1989	15.3846	18.0113	9.56848	#REF!	49.7186	57.4109	#REF!	23.4522	20.6379	#REF!	21.9512	20.075	#REF!			#REF!			#REF!	25.5159	22.8893	#REF!	22.5141	22.1388	#REF!	27.0169	22.7017	#REF!	28.8931	22.3265
Mesobiotus skanensis	Sweden, Skåne	0		#REF!	#REF!									#REF!			#REF!			#REF!			#REF!			#REF!			#REF!			#REF!			#REF!			#REF!
Mesobiotus skanensis	Sweden, Skåne	22-163-2		#REF!	#REF!	79.7753	19.5506	13.4831	67.4157	16.1798	15.0562	18.2022	9.21348	#REF!	52.1348	59.1011	#REF!	25.618	21.7978	#REF!	25.8427	20.6742	#REF!	29.4382	20.8989	#REF!	25.3933	23.8202	#REF!	27.191	18.6517	#REF!	25.1685	22.2472	#REF!	29.8876	25.3933	#REF!	31.0112	24.0449
Mesobiotus skanensis	Sweden, Skåne	22-163-3		#REF!	#REF!	79.4816	18.5745	15.1188	67.6026	18.5745	14.9028	18.3585	10.7991	#REF!	52.2678	60.6911	#REF!	27.8618	23.5421	#REF!	26.7819	23.3261	#REF!	28.7257	19.6544	#REF!	27.8618	25.054	#REF!	31.9654	23.3261	#REF!	29.3737	26.7819	#REF!	33.6933	27.8618	#REF!	34.5572	26.5659
Mesobiotus skanensis	Sweden, Skåne	22-163-4		#REF!	#REF!	78.8501	15.1951	10.883	65.7084	14.5791	11.2936	16.8378	8.62423	#REF!	50.308	59.5483	#REF!	21.7659	16.8378	#REF!	20.9446	19.0965	#REF!			#REF!	22.9979	19.7125	#REF!	22.7926	17.8645	#REF!	21.3552	17.8645	#REF!	27.5154	20.7392	#REF!	28.5421	21.5606
Mesobiotus skanensis	Sweden, Skåne	22-163-5	957.684	#REF!	#REF!	77.5056	18.2628	11.5813	66.8151					#REF!			#REF!	24.2762	19.3764	#REF!	22.4944	17.8174	#REF!	26.5033	20.49	#REF!	25.6125	22.4944	#REF!	25.8352	22.7171	#REF!	24.9443	22.2717	#REF!	30.0668	21.6036	#REF!	31.4031	25.6125
Mesobiotus skanensis	Sweden, Skåne	24-090		#REF!	#REF!		17.4713	13.3333		19.5402	12.8736	18.6207	9.65517	#REF!	52.6437	61.1494	#REF!	26.6667	22.2989	#REF!			#REF!	27.8161	21.6092	#REF!			#REF!	26.6667	22.069	#REF!			#REF!			#REF!	33.1034	24.8276
Mesobiotus skanensis	Sweden, Skåne	22-247f*	1018.31	#REF!	#REF!	80.0915	16.2471	10.0686	69.7941	16.2471	11.6705	18.0778	9.61098	#REF!	49.8856	60.1831	#REF!	24.4851	16.476	#REF!			#REF!	27.0023	19.4508	#REF!	26.087	19.4508	#REF!	26.5446	19.222	#REF!	26.3158	18.7643	#REF!	27.0023	19.6796	#REF!	29.0618	21.0526
Mesobiotus skanensis	Sweden, Skåne	22-140f*	1000	#REF!	#REF!	79.0909	16.5909	9.77273	68.8636	16.3636	11.5909	18.1818	9.77273	#REF!	49.3182	59.5455	#REF!			#REF!			#REF!			#REF!	26.3636	19.5455	#REF!			#REF!			#REF!			#REF!	29.0909	21.3636
Mesobiotus skanensis	Sweden, Skåne	22-142f*	1076.92	#REF!	#REF!	79.0385	17.3077	12.8846	69.8077	18.4615	14.8077	18.6538	10.7692	#REF!	47.3077	58.8462	#REF!	23.4615	20.7692	#REF!	23.2692	20.1923	#REF!	26.5385	22.1154	#REF!	26.3462	22.1154	#REF!	27.1154	23.2692	#REF!	26.1538	23.4615	#REF!	29.8077	24.4231	#REF!	30.5769	23.4615
Mesobiotus skanensis	Sweden, Skåne	24-116f	1065.42	#REF!	#REF!	78.5047	16.6355	12.7103	69.1589	15.514	12.1495	16.4486	9.53271	#REF!	50.2804	58.3178	#REF!			#REF!			#REF!	24.8598	22.0561	#REF!			#REF!			#REF!	25.0467	22.4299	#REF!			#REF!	29.3458	22.4299
Mesobiotus skanensis	Sweden, Skåne	24-117f	1066.95	#REF!	#REF!		17.1548	11.7155	69.6653	16.9456	13.1799	18.2008	10.251	#REF!	50.4184	59.6234	#REF!	23.8494	19.2469	#REF!	23.2218	19.2469	#REF!	26.569	19.8745	#REF!	25.7322	21.7573	#REF!	25.9414	20.0837	#REF!	24.0586	21.1297	#REF!	29.0795	22.5941	#REF!	30.3347	23.2218
Mesobiotus skanensis	Sweden, Skåne	24-118af	1060.92	#REF!	#REF!	80.042	17.6471	11.7647	68.6975	16.5966	12.8151	17.437	9.87395	#REF!	47.8992	57.7731	#REF!	23.7395	19.1176	#REF!			#REF!	25.6303	19.3277	#REF!	25.4202	21.6387	#REF!	25.8403	19.958	#REF!	25.2101	21.4286	#REF!			#REF!
Mesobiotus skanensis	Sweden, Skåne	24-118bf	1048.22	#REF!	#REF!	80.0839	16.7715	11.9497	69.1824	16.7715	12.9979	17.8197	10.2725	#REF!	50.1048	59.1195	#REF!			#REF!			#REF!			#REF!			#REF!	25.9958	20.5451	#REF!	23.6897	20.1258	#REF!	29.5597	23.0608	#REF!	29.979	22.8512
Mesobiotus skanensis	Sweden, Skåne	24-119f	1210.05	#REF!	#REF!	80.5936	19.4064	14.8402	71.0046	19.1781	15.0685	19.4064	12.1005	#REF!	52.5114	61.6438	#REF!	27.3973	23.2877	#REF!	26.2557	23.0594	#REF!	28.9954	21.2329	#REF!	27.8539	23.0594	#REF!	31.5068	22.8311	#REF!	29.2237	24.2009	#REF!	33.105	27.3973	#REF!	33.3333	26.2557
Mesobiotus skanensis	Sweden, Skåne	24-155f	938.124	#REF!	#REF!	78.2435	15.3693	9.38124	65.8683	14.1717	11.5768	14.7705	8.78244	#REF!	43.9122	55.489	#REF!	21.5569	13.5729	#REF!	20.9581	16.7665	#REF!	24.7505	17.1657	#REF!	24.1517	16.7665	#REF!	23.3533	17.5649	#REF!	21.9561	15.7685	#REF!	26.5469	19.5609	#REF!	28.7425	20.5589
Mesobiotus skanensis	Sweden, Skåne	21		#REF!	#REF!									#REF!			#REF!			#REF!			#REF!			#REF!			#REF!			#REF!			#REF!			#REF!
Mesobiotus skanensis	Sweden, Skåne	22		#REF!	#REF!									#REF!			#REF!			#REF!			#REF!			#REF!			#REF!			#REF!			#REF!			#REF!
Mesobiotus skanensis	Sweden, Skåne	23		#REF!	#REF!									#REF!			#REF!			#REF!			#REF!			#REF!			#REF!			#REF!			#REF!			#REF!
Mesobiotus skanensis	Sweden, Skåne	24		#REF!	#REF!									#REF!			#REF!			#REF!			#REF!			#REF!			#REF!			#REF!			#REF!			#REF!
Mesobiotus skanensis	Sweden, Skåne	25		#REF!	#REF!									#REF!			#REF!			#REF!			#REF!			#REF!			#REF!			#REF!			#REF!			#REF!
Mesobiotus skanensis	Sweden, Skåne	26		#REF!	#REF!									#REF!			#REF!			#REF!			#REF!			#REF!			#REF!			#REF!			#REF!			#REF!
Mesobiotus skanensis	Sweden, Skåne	27		#REF!	#REF!									#REF!			#REF!			#REF!			#REF!			#REF!			#REF!			#REF!			#REF!			#REF!
Mesobiotus skanensis	Sweden, Skåne	28		#REF!	#REF!									#REF!			#REF!			#REF!			#REF!			#REF!			#REF!			#REF!			#REF!			#REF!
Mesobiotus skanensis	Sweden, Skåne	29		#REF!	#REF!									#REF!			#REF!			#REF!			#REF!			#REF!			#REF!			#REF!			#REF!			#REF!
Mesobiotus skanensis	Sweden, Skåne	30		#REF!	#REF!									#REF!			#REF!			#REF!			#REF!			#REF!			#REF!			#REF!			#REF!			#REF!

## Sheet: eggs (µm)
Species	Population	egg	Egg bare diameter	Egg full diameter	Process height	Process base width	Process base/height ratio	Terminal disc width	Inter-process distance	Number of processes on the egg circumference
Mesobiotus skanensis	Sweden, Skåne	22-141*	70	96.7	13.6	12.8	0.943512		3.8	11
Mesobiotus skanensis	Sweden, Skåne	22-147-1	71	106.6	17.9	17.2	0.961404		4.46667	11
Mesobiotus skanensis	Sweden, Skåne	22-147-2	73	102	14.4	16.2667	1.12927		3.63333	12
Mesobiotus skanensis	Sweden, Skåne	22-147-3	61	91.2	15.4667	14.7333	0.957888		3.53333	11
Mesobiotus skanensis	Sweden, Skåne	22-147-4	78	104	13.6667	16.5667	1.21589		4.66667	12
Mesobiotus skanensis	Sweden, Skåne	0
Mesobiotus skanensis	Sweden, Skåne	0
Mesobiotus skanensis	Sweden, Skåne	8
Mesobiotus skanensis	Sweden, Skåne	9
Mesobiotus skanensis	Sweden, Skåne	10
Mesobiotus skanensis	Sweden, Skåne	11
Mesobiotus skanensis	Sweden, Skåne	12
Mesobiotus skanensis	Sweden, Skåne	13
Mesobiotus skanensis	Sweden, Skåne	14
Mesobiotus skanensis	Sweden, Skåne	15
Mesobiotus skanensis	Sweden, Skåne	16
Mesobiotus skanensis	Sweden, Skåne	17
Mesobiotus skanensis	Sweden, Skåne	18
Mesobiotus skanensis	Sweden, Skåne	19
Mesobiotus skanensis	Sweden, Skåne	20
Mesobiotus skanensis	Sweden, Skåne	21
Mesobiotus skanensis	Sweden, Skåne	22
Mesobiotus skanensis	Sweden, Skåne	23
Mesobiotus skanensis	Sweden, Skåne	24
Mesobiotus skanensis	Sweden, Skåne	25
Mesobiotus skanensis	Sweden, Skåne	26
Mesobiotus skanensis	Sweden, Skåne	27
Mesobiotus skanensis	Sweden, Skåne	28
Mesobiotus skanensis	Sweden, Skåne	29
Mesobiotus skanensis	Sweden, Skåne	30
