# Supplementary material for: Three new species of Mesobiotus (Eutardigrada: Macrobiotidae) from Sweden with an updated phylogeny of the genus
Source: Sci Rep. 2025 Feb 6;15:4535. doi: 10.1038/s41598-025-88063-8 (PMC11802830; doi:10.1038/s41598-025-88063-8)
Supplement: Supplementary file 6 — Supplementary Material 6 [file 41598_2025_88063_MOESM6_ESM.xlsx]

## Sheet: instructions
	Table S4. Morphometric data for Mesobiotus zelmae sp. nov. *specimen with known DNA sequence/identity confirmed by DNA analysis
	INSTRUCTIONS and TERMS OF USE
	1	This is a morphometric template for species of the Tardigrada Order Parachela.
	2	The template caluclates the pt ratio and other relative measures only if all measurements required to calculate a ratio are provided (otherwise the ratio cell remains empty, meaning lack of data). The only numbers you need to enter are absolute measurements in micrometres [μm] in the sheet "individuals". If a structure is not measurable leave the cell empty (enetring zeros will mean that the trai…
	3	The "individuals" sheet automatically calculates basic statistics (number of measurements, range, mean and SD). The table with these statistics is placed after the last (30th) specimen. The summary table can be then copied and pasted directly to MS Word.
	4	If measurements are done on the type series, please enter the holotype in the first column (this way holotype data are automatically copied to the summary table at end of the sheet). If measurements are not done on the type series, you may delete the last two columns in the summary table. You may change specimen/slide names as desired.
	5	If a trait listed is not present in the species you are measuring, remove the entire row (highlight the row, right mouse click, choose "delete").
	6	Data from the sheet "individuals" are automatically copied to the four remaining "stats" sheets. Data in those sheets are arranged for statistical analyses in the majority of statistical software.
	7	If you want to see the formulas behind this template, press Ctrl+` (usually just before "1" on the keyboard). To return to the value view, press Ctrl+` again.
	8	This template can be freely used but each published use must be credited as Morphometric data were handled using the Parachela ver. 1.8 template available from the Tardigrada Register, www.tardigrada.net/register (Michalczyk & Kaczmarek 2013). The reference is: Michalczyk, Ł. & Kaczmarek, Ł. (2013) The Tardigrada Register: a comprehensive online data repository for tardigrade taxonomy. Journal of…
	9	Copyright by Łukasz Michalczyk. Enquires and suggestions: LM@tardigrada.net

## Sheet: general info
	Species		Mesobiotus zelmae
	Population		Sweden, Skåne
	Type series		YES
	Author		Atherton, Hulterström, Guidetti, Jönsson
	Date		22-07-2024

## Sheet: animals
SPECIMEN	22-215h (HOL)		22-115*		22-207*		22-210*		22-214*		22-442f*		22-217*		22-218*		22-239*		22-244*		22-405*		23-050*		22-215*		24-356f		24-258f		24-359f		24-366f		24-367f		24-370f		20		21		22		23		24		25
CHARACTER	µm	pt	µm	pt	µm	pt	µm	pt	µm	pt	µm	pt	µm	pt	µm	pt	µm	pt	µm	pt	µm	pt	µm	pt	µm	pt	µm	pt	µm	pt	µm	pt	µm	pt	µm	pt	µm	pt	µm	pt	µm	pt	µm	pt	µm	pt	µm	pt	µm
Body length	380	996.217	395	1144.93	270	888.158	325	961.93	385	992.951	340	1129.57	215	781.925	305	1038.01	325	855.049	245	809.066	235	774.893	330	839.894	310	919.881	300	917.431	315	918.367	305	959.119	230	827.338	380	974.359	260	797.546
Buccopharyngeal tube
Buccal tube length	38.1443	–	34.5	–	30.4	–	33.7862	–	38.7733	–	30.1	–	27.4963	–	29.3833	–	38.0095	–	30.2818	–	30.3268	–	39.2907	–	33.7	–	32.7	–	34.3	–	31.8	–	27.8	–	39	–	32.6	–		–		–		–		–		–
Stylet support insertion point	29.4731	77.2674	26.9	77.971	22.7	74.6711	26.5977	78.7234	30.147	77.752	23.9	79.402	21.4758	78.1046	22.5541	76.7584	30.0123	78.9598	23.9469	79.0801	23.7223	78.2222	31.227	79.477	26.3	78.0415	26	79.5107	27.1	79.0087	25.6	80.5031	21.8	78.4173	31.1	79.7436	24.7	75.7669
Buccal tube external width	6.91899	18.139	6.5	18.8406	5.8	19.0789	6.06535	17.9521	6.51464	16.8019	5.7	18.9369	4.67257	16.9935	4.98707	16.9725	6.37985	16.7849	5.66099	18.6944	5.07692	16.7407	6.32204	16.0904	5.9	17.5074	5.5	16.8196	6.2	18.0758	5.7	17.9245	5	17.9856	6.7	17.1795	5.5	16.8712
Buccal tube internal width	4.13342	10.8363	3.4	9.85507	4	13.1579	3.05514	9.04255	3.72907	9.61761	3.9	12.9568	2.33628	8.49673	2.78557	9.48012	3.90878	10.2837	3.23485	10.6825	3.18993	10.5185	3.72704	9.48582	3.4	10.089	3	9.17431	3.5	10.2041	3	9.43396	2.5	8.99281	3.9	10	2.9	8.89571
Ventral lamina length	23.6773	62.073			17.3	56.9079	22.4643	66.4894	25.6093	66.0487	20.8	69.103	17.2526	62.7451	18.4207	62.6911	25.0252	65.8392	19.3642	63.9466	21.5657	71.1111	25.4797	64.8493	21.6	64.095	21.1	64.526	22	64.1399	22.2	69.8113	17.4	62.5899	25.5	65.3846	18.8	57.6687
Placoid lengths
Macroplacoid 1	5.66099	14.841	4.5	13.0435	4.26821	14.0402	4.58271	13.5638	4.85228	12.5145	4.4	14.6179	3.68414	13.3987	4.35807	14.8318	5.16678	13.5934	4.11096	13.5757			5.03325	12.8103	4.6	13.6499	4.5	13.7615	4.8	13.9942	4.4	13.8365	3.9	14.0288	5.4	13.8462	4.2	12.8834
Macroplacoid 2	4.94214	12.9564	4.3	12.4638	3.54935	11.6755	3.90878	11.5691	4.0885	10.5446	3.9	12.9568	3.10007	11.2745	3.27978	11.1621	4.53778	11.9385	3.41457	11.276			4.75459	12.1011	4	11.8694	3.9	11.9266	4.2	12.2449	4.1	12.8931	3.2	11.5108	4.7	12.0513	3.7	11.3497
Macroplacoid 3	5.75085	15.0766	5.2	15.0725	4.71749	15.5181	4.94214	14.6277	6.11028	15.759	4.6	15.2824	3.72907	13.5621	4.53778	15.4434	6.02042	15.8392	4.80735	15.8754			5.59056	14.2287	5.1	15.1335	5.2	15.9021	5.3	15.4519	5.2	16.3522	3.9	14.0288	5.8	14.8718	4.5	13.8037
Microplacoid	4.49285	11.7786	3.4	9.85507	3.95371	13.0056	3.63921	10.7713	4.35807	11.2399	3.7	12.2924	2.92035	10.6209	3.27978	11.1621	3.95371	10.4019	3.54935	11.7211			4.35402	11.0816	3.8	11.276	3.9	11.9266	4	11.6618	3.9	12.2642	3.1	11.1511	4.4	11.2821	3.4	10.4294
Macroplacoid row	17.9714	47.1143	15.1	43.7681	13.5684	44.6329	14.1525	41.8883	16.5337	42.6419	13.9	46.1794	11.4568	41.6667	12.6249	42.9664	17.3424	45.6265	13.2539	43.7685			17.3987	44.2819	14.9	44.2136	15	45.8716	15.2	44.3149	15.1	47.4843	11.7	42.0863	17.7	45.3846	13.8	42.3313
Placoid row	22.4193	58.775	19.1	55.3623	18.241	60.0032	18.6453	55.1862	21.2063	54.6929	17.9	59.4684	14.6018	53.1046	16.0395	54.5872	21.8802	57.565	17.0279	56.2315					18.8	55.7864	18.9	57.7982	19.2	55.9767	19	59.7484	15	53.9568	22	56.4103	17.3	53.0675
Claw I heights
External primary branch	7.50306	19.6702	8.5	24.6377	6.91899	22.7598	7.72771	22.8723	8.22192	21.2051	7.2	23.9203	5.75085	20.915	5.88564	20.0306	8.62628	22.695	6.24506	20.6231	6.06535	20	7.41925	18.883	7.2	21.365	7	21.4067	6.8	19.8251	7.3	22.956	5.9	21.223	8.5	21.7949	6.2	19.0184
External secondary branch	6.24506	16.3722	6.1	17.6812	5.61607	18.4739	5.61607	16.6223	6.87406	17.7289	6	19.9336	4.58271	16.6667	4.62764	15.7492	7.63785	20.0946	5.48128	18.1009	4.62764	15.2593	6.30462	16.0461	5.8	17.2107	5.6	17.1254	5.7	16.6181	5.5	17.2956	4.8	17.2662	7.4	18.9744	5.1	15.6442
Internal primary branch	7.54799	19.788	8	23.1884	6.91899	22.7598	7.95235	23.5372	8.13206	20.9733	7	23.2558	5.75085	20.915	6.60449	22.4771	8.13206	21.3948	6.46971	21.365	5.52621	18.2222	7.40184	18.8387	7.1	21.0682	7.3	22.3242	7.7	22.449	7.4	23.2704	5.6	20.1439	7.6	19.4872	6	18.4049
Internal secondary branch	6.15521	16.1366	6.3	18.2609	5.66099	18.6217	6.60449	19.5479	6.78421	17.4971	5.8	19.2691	4.49285	16.3399	4.76242	16.208	6.73928	17.7305	5.52621	18.2493	4.62764	15.2593	6.16529	15.6915	5.8	17.2107	5.6	17.1254	6	17.4927	5.8	18.239	4.7	16.9065	6.4	16.4103	5	15.3374
Claw II heights
External primary branch	8.71613	22.8504	9	26.087	7.68278	25.2723	7.99728	23.6702	8.35671	21.5527	7.7	25.5814	6.33492	23.0392	6.73928	22.9358	9.12049	23.9953	6.64942	21.9585	5.66099	18.6667	8.42939	21.4539	7.8	23.1454	8	24.4648	7.7	22.449	8	25.1572	5.8	20.8633	9	23.0769
External secondary branch	6.33492	16.6078	6.8	19.7101	6.11028	20.0996	5.97549	17.6862	6.73928	17.3812	6	19.9336	4.58271	16.6667	5.03199	17.1254	7.59292	19.9764	5.84071	19.2878	5.07692	16.7407	6.96643	17.7305	6.1	18.1009	6	18.3486	6.2	18.0758	6.1	19.1824	4.8	17.2662	7.6	19.4872
Internal primary branch	7.99728	20.9658	8	23.1884	7.18856	23.6466	8.49149	25.133	8.31178	21.4368	7.2	23.9203	6.06535	22.0588	7.41321	25.2294	8.58135	22.5768	7.18856	23.7389	6.15521	20.2963	7.88949	20.0798	7.6	22.5519	7.8	23.8532	7.5	21.8659	8	25.1572	6.2	22.3022	7.9	20.2564	6.8	20.8589
Internal secondary branch	6.87406	18.0212	6.5	18.8406	5.97549	19.6562	6.28999	18.617	7.05378	18.1924	6.1	20.2658	5.57114	20.2614	5.66099	19.2661	7.45813	19.6217	5.97549	19.7329	5.52621	18.2222	6.72261	17.1099	6.3	18.6944	6.3	19.2661	6.2	18.0758	6.3	19.8113	5.6	20.1439	7.2	18.4615	5.7	17.4847
Claw III heights
External primary branch	8.44656	22.1437	9.4	27.2464	7.54799	24.8289	8.17699	24.2021	8.71613	22.4797					6.87406	23.3945	9.25528	24.3499	6.73928	22.2552	5.93057	19.5556	8.51647	21.6755	8	23.7389	8.2	25.0765	7.8	22.7405	7.9	24.8428	6	21.5827	9.3	23.8462
External secondary branch	5.84071	15.3121	7	20.2899	6.46971	21.2819	6.33492	18.75	7.36828	19.0035					5.70592	19.419	7.86249	20.6856	5.43635	17.9525	4.49285	14.8148	7.26251	18.484	6.4	18.9911	6.5	19.8777	6.6	19.242	6.4	20.1258	4.8	17.2662	7.4	18.9744
Internal primary branch	8.58135	22.4971	8.5	24.6377	7.18856	23.6466	8.49149	25.133	8.31178	21.4368					7.54799	25.6881	8.22192	21.6312	6.28999	20.7715	5.97549	19.7037	8.02882	20.4344	7.7	22.8487	7.8	23.8532	7.4	21.5743	7.9	24.8428	6.2	22.3022	8.1	20.7692	6.9	21.1656
Internal secondary branch	6.73928	17.6678	6.5	18.8406	5.97549	19.6562	6.78421	20.0798	6.33492	16.3384					6.02042	20.4893	6.91899	18.2033	5.70592	18.8427	4.85228	16	7.17543	18.2624	6.3	18.6944	6.6	20.1835	6.7	19.5335	6.5	20.4403	5	17.9856	7.2	18.4615	5.8	17.7914
Claw IV heights
Anterior primary branch	10.0191	26.2662	10.3	29.8551			8.44656	25	10.2437	26.4195			6.11028	22.2222	8.13206	27.6758	9.3002	24.4681	7.63785	25.2226			9.50918	24.2021	8.9	26.4095	9.1	27.8287	10	29.1545	8.2	25.7862	6.7	24.1007	10.1	25.8974	7.4	22.6994
Anterior secondary branch	7.59292	19.9058	7.4	21.4493			6.60449	19.5479	7.18856	18.54			4.62764	16.8301	6.11028	20.7951	6.87406	18.0851	6.55956	21.6617			7.76757	19.7695	6.7	19.8813	7	21.4067	7.2	20.9913	6.8	21.3836	4.9	17.6259	7.5	19.2308	5.5	16.8712
Posterior primary branch	10.7828	28.2686	10.1	29.2754			9.07556	26.8617	10.2437	26.4195			6.28999	22.8758	8.35671	28.4404	9.97413	26.2411	7.86249	25.9644			10.0491	25.5762	9.2	27.2997	9.4	28.7462	10.1	29.4461	8.3	26.1006	6.9	24.8201	10.7	27.4359	7.6	23.3129
Posterior secondary branch	7.81756	20.4947	7.3	21.1594			6.28999	18.617	7.27842	18.7717			4.94214	17.9739	6.06535	20.6422	6.87406	18.0851	5.84071	19.2878			7.69791	19.5922	6.7	19.8813	6.6	20.1835	7	20.4082	6.5	20.4403	5.2	18.705	7.7	19.7436	6	18.4049
Eyes (0 = absent; 1 = present)	0		0		0		0		0		0		0		0		0		0		0		0		0		0		0		0		0		0		0		0
Cuticular pores (0/1)	0		0		0		0		0		0		0		0		0		0		0		0		0		0		0		0		0		0		0		0
Lunules I with teeth (0/1)	0		0		0		0		0		0		0		0		0		0		0		0		0		0		0		0		0		0		0		0
Lunules II with teeth (0/1)	0		0		0		0		0		0		0		0		0		0		0		0		0		0		0		0		0		0		0		0
Lunules III with teeth (0/1)	0		0		0		0		0		0		0		0		0		0		0		0		0		0		0		0		0		0		0		0
Lunules IV with teeth (0/1)	0		0		0		0		0		0		0		0		0		0		0		0		0		0		0		0		0		0		0		0
Granulation on legs I (0/1)	1		1		1		1		1		1		1		1		1		1		1		1		1		1		1		1		1		1		1		1
Granulation on legs II (0/1)	1		1		1		1		1		1		1		1		1		1		1		1		1		1		1		1		1		1		1		1
Granulation on legs III (0/1)	1		1		1		1		1		1		1		1		1		1		1		1		1		1		1		1		1		1		1		1
Granulation on legs IV (0/1)	1		1		1		1		1		1		1		1		1		1		1		1		1		1		1		1		1		1		1		1
[truncated: 19 more columns]

## Sheet: eggs
CHARACTER	22-233*	22-232	22-449	22-052	24-160*	22-250-16	22-250-15e								15	16	17	18	19	20	21	22	23	24	25	26	27	28	29	30		CHARACTER	N	RANGE			MEAN	SD
Egg bare diameter	51.9	48.9	46.1	50.5	49.5	51.3	47																									Egg bare diameter	7	46.1	–	51.9	49.3143	2.15749
Egg full diameter	81.3	78.3	75.9	75.4	75.2	75.7	71.7																									Egg full diameter	7	71.7	–	81.3	76.2143	2.96222
Process height	15.3	14.3	15.8	13.7	15.4	14.5	11.8																									Process height	20	11.8	–	15.8	14.115	1.06191
	14.7	15.4	13.2	12.8	14.8	15.5	13.4																									Process base width	20	10.2	–	14.6	12.305	1.27216
	13.8	14	13.1		14.1	13.2	13.5																									Process base/height ratio	20	0.670886	–	0.962121	0.873009	0.0768311
Process base width	13	13.6	10.6	13	13.6	12.2	10.5																									Terminal disc width	0		?		?	?
	12.2	14.6	10.7	12.2	13.4	13.1	10.2																									Inter-process distance	12	2.6	–	3.7	3.08333	0.406388
	12.7	13.1	10.9		13.1	12.7	10.7																									Number of processes on the egg circumference	7	10	–	12	11.1429	0.899735
Process base/height ratio	0.849673	0.951049	0.670886	0.948905	0.883117	0.841379	0.889831
	0.829932	0.948052	0.810606	0.953125	0.905405	0.845161	0.761194
	0.92029	0.935714	0.832061		0.929078	0.962121	0.792593
Terminal disc width
Inter-process distance	3.7		2.8			3.5	2.6
	2.8		2.7			3.7	3.1
	3.4		3.1			3	2.6
Number of processes on the egg circumference	11	10	12	11	10	12	12

## Sheet: animals (µm)
Species	Population	Individual	Body length	Buccal tube length	Pharyngeal tube length	Buccopharyngeal tube length	Buccal/pharyngeal tube length ratio	Stylet support insertion point	Buccal tube external width	Buccal tube internal width	Ventral lamina length	Macroplacoid 1	Macroplacoid 2	Macroplacoid 3	Microplacoid	Septulum	Macroplacoid row	Placoid row	Claw I external base	Claw I external primary branch	Claw I external secondary branch	Claw I external base/primary branch	Claw I internal base	Claw I internal primary branch	Claw I internal secondary branch	Claw I internal base/primary branch	Claw II external base	Claw II external primary branch	Claw II external secondary branch	Claw II external base/primary branch	Claw II internal base	Claw II internal primary branch	Claw II internal secondary branch	Claw II internal base/primary branch	Claw III external base	Claw III external primary branch	Claw III external secondary branch	Claw III external base/primary branch	Claw III internal base	Claw III internal primary branch	Claw III internal secondary branch	Claw III internal base/primary branch	Claw IV anterior base	Claw IV anterior primary branch	Claw IV anterior secondary branch	Claw IV anterior base/primary branch	Claw IV posterior base	Claw IV posterior primary branch	Claw IV posterior secondary branch
Mesobiotus zelmae	Sweden, Skåne	22-215h (HOL)	380	38.1443	#REF!	#REF!	#REF!	29.4731	6.91899	4.13342	23.6773	5.66099	4.94214	5.75085	4.49285	#REF!	17.9714	22.4193	#REF!	7.50306	6.24506	#REF!	#REF!	7.54799	6.15521	#REF!	#REF!	8.71613	6.33492	#REF!	#REF!	7.99728	6.87406	#REF!	#REF!	8.44656	5.84071	#REF!	#REF!	8.58135	6.73928	#REF!	#REF!	10.0191	7.59292	#REF!	#REF!	10.7828	7.81756
Mesobiotus zelmae	Sweden, Skåne	22-115*	395	34.5	#REF!	#REF!	#REF!	26.9	6.5	3.4		4.5	4.3	5.2	3.4	#REF!	15.1	19.1	#REF!	8.5	6.1	#REF!	#REF!	8	6.3	#REF!	#REF!	9	6.8	#REF!	#REF!	8	6.5	#REF!	#REF!	9.4	7	#REF!	#REF!	8.5	6.5	#REF!	#REF!	10.3	7.4	#REF!	#REF!	10.1	7.3
Mesobiotus zelmae	Sweden, Skåne	22-207*	270	30.4	#REF!	#REF!	#REF!	22.7	5.8	4	17.3	4.26821	3.54935	4.71749	3.95371	#REF!	13.5684	18.241	#REF!	6.91899	5.61607	#REF!	#REF!	6.91899	5.66099	#REF!	#REF!	7.68278	6.11028	#REF!	#REF!	7.18856	5.97549	#REF!	#REF!	7.54799	6.46971	#REF!	#REF!	7.18856	5.97549	#REF!	#REF!			#REF!	#REF!
Mesobiotus zelmae	Sweden, Skåne	22-210*	325	33.7862	#REF!	#REF!	#REF!	26.5977	6.06535	3.05514	22.4643	4.58271	3.90878	4.94214	3.63921	#REF!	14.1525	18.6453	#REF!	7.72771	5.61607	#REF!	#REF!	7.95235	6.60449	#REF!	#REF!	7.99728	5.97549	#REF!	#REF!	8.49149	6.28999	#REF!	#REF!	8.17699	6.33492	#REF!	#REF!	8.49149	6.78421	#REF!	#REF!	8.44656	6.60449	#REF!	#REF!	9.07556	6.28999
Mesobiotus zelmae	Sweden, Skåne	22-214*	385	38.7733	#REF!	#REF!	#REF!	30.147	6.51464	3.72907	25.6093	4.85228	4.0885	6.11028	4.35807	#REF!	16.5337	21.2063	#REF!	8.22192	6.87406	#REF!	#REF!	8.13206	6.78421	#REF!	#REF!	8.35671	6.73928	#REF!	#REF!	8.31178	7.05378	#REF!	#REF!	8.71613	7.36828	#REF!	#REF!	8.31178	6.33492	#REF!	#REF!	10.2437	7.18856	#REF!	#REF!	10.2437	7.27842
Mesobiotus zelmae	Sweden, Skåne	22-442f*	340	30.1	#REF!	#REF!	#REF!	23.9	5.7	3.9	20.8	4.4	3.9	4.6	3.7	#REF!	13.9	17.9	#REF!	7.2	6	#REF!	#REF!	7	5.8	#REF!	#REF!	7.7	6	#REF!	#REF!	7.2	6.1	#REF!	#REF!			#REF!	#REF!			#REF!	#REF!			#REF!	#REF!
Mesobiotus zelmae	Sweden, Skåne	22-217*	215	27.4963	#REF!	#REF!	#REF!	21.4758	4.67257	2.33628	17.2526	3.68414	3.10007	3.72907	2.92035	#REF!	11.4568	14.6018	#REF!	5.75085	4.58271	#REF!	#REF!	5.75085	4.49285	#REF!	#REF!	6.33492	4.58271	#REF!	#REF!	6.06535	5.57114	#REF!	#REF!			#REF!	#REF!			#REF!	#REF!	6.11028	4.62764	#REF!	#REF!	6.28999	4.94214
Mesobiotus zelmae	Sweden, Skåne	22-218*	305	29.3833	#REF!	#REF!	#REF!	22.5541	4.98707	2.78557	18.4207	4.35807	3.27978	4.53778	3.27978	#REF!	12.6249	16.0395	#REF!	5.88564	4.62764	#REF!	#REF!	6.60449	4.76242	#REF!	#REF!	6.73928	5.03199	#REF!	#REF!	7.41321	5.66099	#REF!	#REF!	6.87406	5.70592	#REF!	#REF!	7.54799	6.02042	#REF!	#REF!	8.13206	6.11028	#REF!	#REF!	8.35671	6.06535
Mesobiotus zelmae	Sweden, Skåne	22-239*	325	38.0095	#REF!	#REF!	#REF!	30.0123	6.37985	3.90878	25.0252	5.16678	4.53778	6.02042	3.95371	#REF!	17.3424	21.8802	#REF!	8.62628	7.63785	#REF!	#REF!	8.13206	6.73928	#REF!	#REF!	9.12049	7.59292	#REF!	#REF!	8.58135	7.45813	#REF!	#REF!	9.25528	7.86249	#REF!	#REF!	8.22192	6.91899	#REF!	#REF!	9.3002	6.87406	#REF!	#REF!	9.97413	6.87406
Mesobiotus zelmae	Sweden, Skåne	22-244*	245	30.2818	#REF!	#REF!	#REF!	23.9469	5.66099	3.23485	19.3642	4.11096	3.41457	4.80735	3.54935	#REF!	13.2539	17.0279	#REF!	6.24506	5.48128	#REF!	#REF!	6.46971	5.52621	#REF!	#REF!	6.64942	5.84071	#REF!	#REF!	7.18856	5.97549	#REF!	#REF!	6.73928	5.43635	#REF!	#REF!	6.28999	5.70592	#REF!	#REF!	7.63785	6.55956	#REF!	#REF!	7.86249	5.84071
Mesobiotus zelmae	Sweden, Skåne	22-405*	235	30.3268	#REF!	#REF!	#REF!	23.7223	5.07692	3.18993	21.5657					#REF!			#REF!	6.06535	4.62764	#REF!	#REF!	5.52621	4.62764	#REF!	#REF!	5.66099	5.07692	#REF!	#REF!	6.15521	5.52621	#REF!	#REF!	5.93057	4.49285	#REF!	#REF!	5.97549	4.85228	#REF!	#REF!			#REF!	#REF!
Mesobiotus zelmae	Sweden, Skåne	23-050*	330	39.2907	#REF!	#REF!	#REF!	31.227	6.32204	3.72704	25.4797	5.03325	4.75459	5.59056	4.35402	#REF!	17.3987		#REF!	7.41925	6.30462	#REF!	#REF!	7.40184	6.16529	#REF!	#REF!	8.42939	6.96643	#REF!	#REF!	7.88949	6.72261	#REF!	#REF!	8.51647	7.26251	#REF!	#REF!	8.02882	7.17543	#REF!	#REF!	9.50918	7.76757	#REF!	#REF!	10.0491	7.69791
Mesobiotus zelmae	Sweden, Skåne	22-215*	310	33.7	#REF!	#REF!	#REF!	26.3	5.9	3.4	21.6	4.6	4	5.1	3.8	#REF!	14.9	18.8	#REF!	7.2	5.8	#REF!	#REF!	7.1	5.8	#REF!	#REF!	7.8	6.1	#REF!	#REF!	7.6	6.3	#REF!	#REF!	8	6.4	#REF!	#REF!	7.7	6.3	#REF!	#REF!	8.9	6.7	#REF!	#REF!	9.2	6.7
Mesobiotus zelmae	Sweden, Skåne	24-356f	300	32.7	#REF!	#REF!	#REF!	26	5.5	3	21.1	4.5	3.9	5.2	3.9	#REF!	15	18.9	#REF!	7	5.6	#REF!	#REF!	7.3	5.6	#REF!	#REF!	8	6	#REF!	#REF!	7.8	6.3	#REF!	#REF!	8.2	6.5	#REF!	#REF!	7.8	6.6	#REF!	#REF!	9.1	7	#REF!	#REF!	9.4	6.6
Mesobiotus zelmae	Sweden, Skåne	24-258f	315	34.3	#REF!	#REF!	#REF!	27.1	6.2	3.5	22	4.8	4.2	5.3	4	#REF!	15.2	19.2	#REF!	6.8	5.7	#REF!	#REF!	7.7	6	#REF!	#REF!	7.7	6.2	#REF!	#REF!	7.5	6.2	#REF!	#REF!	7.8	6.6	#REF!	#REF!	7.4	6.7	#REF!	#REF!	10	7.2	#REF!	#REF!	10.1	7
Mesobiotus zelmae	Sweden, Skåne	24-359f	305	31.8	#REF!	#REF!	#REF!	25.6	5.7	3	22.2	4.4	4.1	5.2	3.9	#REF!	15.1	19	#REF!	7.3	5.5	#REF!	#REF!	7.4	5.8	#REF!	#REF!	8	6.1	#REF!	#REF!	8	6.3	#REF!	#REF!	7.9	6.4	#REF!	#REF!	7.9	6.5	#REF!	#REF!	8.2	6.8	#REF!	#REF!	8.3	6.5
Mesobiotus zelmae	Sweden, Skåne	24-366f	230	27.8	#REF!	#REF!	#REF!	21.8	5	2.5	17.4	3.9	3.2	3.9	3.1	#REF!	11.7	15	#REF!	5.9	4.8	#REF!	#REF!	5.6	4.7	#REF!	#REF!	5.8	4.8	#REF!	#REF!	6.2	5.6	#REF!	#REF!	6	4.8	#REF!	#REF!	6.2	5	#REF!	#REF!	6.7	4.9	#REF!	#REF!	6.9	5.2
Mesobiotus zelmae	Sweden, Skåne	24-367f	380	39	#REF!	#REF!	#REF!	31.1	6.7	3.9	25.5	5.4	4.7	5.8	4.4	#REF!	17.7	22	#REF!	8.5	7.4	#REF!	#REF!	7.6	6.4	#REF!	#REF!	9	7.6	#REF!	#REF!	7.9	7.2	#REF!	#REF!	9.3	7.4	#REF!	#REF!	8.1	7.2	#REF!	#REF!	10.1	7.5	#REF!	#REF!	10.7	7.7
Mesobiotus zelmae	Sweden, Skåne	24-370f	260	32.6	#REF!	#REF!	#REF!	24.7	5.5	2.9	18.8	4.2	3.7	4.5	3.4	#REF!	13.8	17.3	#REF!	6.2	5.1	#REF!	#REF!	6	5	#REF!	#REF!			#REF!	#REF!	6.8	5.7	#REF!	#REF!			#REF!	#REF!	6.9	5.8	#REF!	#REF!	7.4	5.5	#REF!	#REF!	7.6	6
Mesobiotus zelmae	Sweden, Skåne	20			#REF!	#REF!	#REF!									#REF!			#REF!			#REF!	#REF!			#REF!	#REF!			#REF!	#REF!			#REF!	#REF!			#REF!	#REF!			#REF!	#REF!			#REF!	#REF!
Mesobiotus zelmae	Sweden, Skåne	21			#REF!	#REF!	#REF!									#REF!			#REF!			#REF!	#REF!			#REF!	#REF!			#REF!	#REF!			#REF!	#REF!			#REF!	#REF!			#REF!	#REF!			#REF!	#REF!
Mesobiotus zelmae	Sweden, Skåne	22			#REF!	#REF!	#REF!									#REF!			#REF!			#REF!	#REF!			#REF!	#REF!			#REF!	#REF!			#REF!	#REF!			#REF!	#REF!			#REF!	#REF!			#REF!	#REF!
Mesobiotus zelmae	Sweden, Skåne	23			#REF!	#REF!	#REF!									#REF!			#REF!			#REF!	#REF!			#REF!	#REF!			#REF!	#REF!			#REF!	#REF!			#REF!	#REF!			#REF!	#REF!			#REF!	#REF!
Mesobiotus zelmae	Sweden, Skåne	24			#REF!	#REF!	#REF!									#REF!			#REF!			#REF!	#REF!			#REF!	#REF!			#REF!	#REF!			#REF!	#REF!			#REF!	#REF!			#REF!	#REF!			#REF!	#REF!
Mesobiotus zelmae	Sweden, Skåne	25			#REF!	#REF!	#REF!									#REF!			#REF!			#REF!	#REF!			#REF!	#REF!			#REF!	#REF!			#REF!	#REF!			#REF!	#REF!			#REF!	#REF!			#REF!	#REF!
Mesobiotus zelmae	Sweden, Skåne	26			#REF!	#REF!	#REF!									#REF!			#REF!			#REF!	#REF!			#REF!	#REF!			#REF!	#REF!			#REF!	#REF!			#REF!	#REF!			#REF!	#REF!			#REF!	#REF!
Mesobiotus zelmae	Sweden, Skåne	27			#REF!	#REF!	#REF!									#REF!			#REF!			#REF!	#REF!			#REF!	#REF!			#REF!	#REF!			#REF!	#REF!			#REF!	#REF!			#REF!	#REF!			#REF!	#REF!
Mesobiotus zelmae	Sweden, Skåne	28			#REF!	#REF!	#REF!									#REF!			#REF!			#REF!	#REF!			#REF!	#REF!			#REF!	#REF!			#REF!	#REF!			#REF!	#REF!			#REF!	#REF!			#REF!	#REF!
Mesobiotus zelmae	Sweden, Skåne	29			#REF!	#REF!	#REF!									#REF!			#REF!			#REF!	#REF!			#REF!	#REF!			#REF!	#REF!			#REF!	#REF!			#REF!	#REF!			#REF!	#REF!			#REF!	#REF!
Mesobiotus zelmae	Sweden, Skåne	30			#REF!	#REF!	#REF!									#REF!			#REF!			#REF!	#REF!			#REF!	#REF!			#REF!	#REF!			#REF!	#REF!			#REF!	#REF!			#REF!	#REF!			#REF!	#REF!
[truncated: 1 more columns]

## Sheet: animals (pt)
Species	Population	Individual	Body length	Pharyngeal tube length	Buccopharyngeal tube length	Stylet support insertion point	Buccal tube external width	Buccal tube internal width	Ventral lamina length	Macroplacoid 1	Macroplacoid 2	Macroplacoid 3	Microplacoid	Septulum	Macroplacoid row	Placoid row	Claw I external base	Claw I external primary branch	Claw I external secondary branch	Claw I internal base	Claw I internal primary branch	Claw I internal secondary branch	Claw II external base	Claw II external primary branch	Claw II external secondary branch	Claw II internal base	Claw II internal primary branch	Claw II internal secondary branch	Claw III external base	Claw III external primary branch	Claw III external secondary branch	Claw III internal base	Claw III internal primary branch	Claw III internal secondary branch	Claw IV anterior base	Claw IV anterior primary branch	Claw IV anterior secondary branch	Claw IV posterior base	Claw IV posterior primary branch	Claw IV posterior secondary branch
Mesobiotus zelmae	Sweden, Skåne	22-215h (HOL)	996.217	#REF!	#REF!	77.2674	18.139	10.8363	62.073	14.841	12.9564	15.0766	11.7786	#REF!	47.1143	58.775	#REF!	19.6702	16.3722	#REF!	19.788	16.1366	#REF!	22.8504	16.6078	#REF!	20.9658	18.0212	#REF!	22.1437	15.3121	#REF!	22.4971	17.6678	#REF!	26.2662	19.9058	#REF!	28.2686	20.4947
Mesobiotus zelmae	Sweden, Skåne	22-115*	1144.93	#REF!	#REF!	77.971	18.8406	9.85507		13.0435	12.4638	15.0725	9.85507	#REF!	43.7681	55.3623	#REF!	24.6377	17.6812	#REF!	23.1884	18.2609	#REF!	26.087	19.7101	#REF!	23.1884	18.8406	#REF!	27.2464	20.2899	#REF!	24.6377	18.8406	#REF!	29.8551	21.4493	#REF!	29.2754	21.1594
Mesobiotus zelmae	Sweden, Skåne	22-207*	888.158	#REF!	#REF!	74.6711	19.0789	13.1579	56.9079	14.0402	11.6755	15.5181	13.0056	#REF!	44.6329	60.0032	#REF!	22.7598	18.4739	#REF!	22.7598	18.6217	#REF!	25.2723	20.0996	#REF!	23.6466	19.6562	#REF!	24.8289	21.2819	#REF!	23.6466	19.6562	#REF!			#REF!
Mesobiotus zelmae	Sweden, Skåne	22-210*	961.93	#REF!	#REF!	78.7234	17.9521	9.04255	66.4894	13.5638	11.5691	14.6277	10.7713	#REF!	41.8883	55.1862	#REF!	22.8723	16.6223	#REF!	23.5372	19.5479	#REF!	23.6702	17.6862	#REF!	25.133	18.617	#REF!	24.2021	18.75	#REF!	25.133	20.0798	#REF!	25	19.5479	#REF!	26.8617	18.617
Mesobiotus zelmae	Sweden, Skåne	22-214*	992.951	#REF!	#REF!	77.752	16.8019	9.61761	66.0487	12.5145	10.5446	15.759	11.2399	#REF!	42.6419	54.6929	#REF!	21.2051	17.7289	#REF!	20.9733	17.4971	#REF!	21.5527	17.3812	#REF!	21.4368	18.1924	#REF!	22.4797	19.0035	#REF!	21.4368	16.3384	#REF!	26.4195	18.54	#REF!	26.4195	18.7717
Mesobiotus zelmae	Sweden, Skåne	22-442f*	1129.57	#REF!	#REF!	79.402	18.9369	12.9568	69.103	14.6179	12.9568	15.2824	12.2924	#REF!	46.1794	59.4684	#REF!	23.9203	19.9336	#REF!	23.2558	19.2691	#REF!	25.5814	19.9336	#REF!	23.9203	20.2658	#REF!			#REF!			#REF!			#REF!
Mesobiotus zelmae	Sweden, Skåne	22-217*	781.925	#REF!	#REF!	78.1046	16.9935	8.49673	62.7451	13.3987	11.2745	13.5621	10.6209	#REF!	41.6667	53.1046	#REF!	20.915	16.6667	#REF!	20.915	16.3399	#REF!	23.0392	16.6667	#REF!	22.0588	20.2614	#REF!			#REF!			#REF!	22.2222	16.8301	#REF!	22.8758	17.9739
Mesobiotus zelmae	Sweden, Skåne	22-218*	1038.01	#REF!	#REF!	76.7584	16.9725	9.48012	62.6911	14.8318	11.1621	15.4434	11.1621	#REF!	42.9664	54.5872	#REF!	20.0306	15.7492	#REF!	22.4771	16.208	#REF!	22.9358	17.1254	#REF!	25.2294	19.2661	#REF!	23.3945	19.419	#REF!	25.6881	20.4893	#REF!	27.6758	20.7951	#REF!	28.4404	20.6422
Mesobiotus zelmae	Sweden, Skåne	22-239*	855.049	#REF!	#REF!	78.9598	16.7849	10.2837	65.8392	13.5934	11.9385	15.8392	10.4019	#REF!	45.6265	57.565	#REF!	22.695	20.0946	#REF!	21.3948	17.7305	#REF!	23.9953	19.9764	#REF!	22.5768	19.6217	#REF!	24.3499	20.6856	#REF!	21.6312	18.2033	#REF!	24.4681	18.0851	#REF!	26.2411	18.0851
Mesobiotus zelmae	Sweden, Skåne	22-244*	809.066	#REF!	#REF!	79.0801	18.6944	10.6825	63.9466	13.5757	11.276	15.8754	11.7211	#REF!	43.7685	56.2315	#REF!	20.6231	18.1009	#REF!	21.365	18.2493	#REF!	21.9585	19.2878	#REF!	23.7389	19.7329	#REF!	22.2552	17.9525	#REF!	20.7715	18.8427	#REF!	25.2226	21.6617	#REF!	25.9644	19.2878
Mesobiotus zelmae	Sweden, Skåne	22-405*	774.893	#REF!	#REF!	78.2222	16.7407	10.5185	71.1111					#REF!			#REF!	20	15.2593	#REF!	18.2222	15.2593	#REF!	18.6667	16.7407	#REF!	20.2963	18.2222	#REF!	19.5556	14.8148	#REF!	19.7037	16	#REF!			#REF!
Mesobiotus zelmae	Sweden, Skåne	23-050*	839.894	#REF!	#REF!	79.477	16.0904	9.48582	64.8493	12.8103	12.1011	14.2287	11.0816	#REF!	44.2819		#REF!	18.883	16.0461	#REF!	18.8387	15.6915	#REF!	21.4539	17.7305	#REF!	20.0798	17.1099	#REF!	21.6755	18.484	#REF!	20.4344	18.2624	#REF!	24.2021	19.7695	#REF!	25.5762	19.5922
Mesobiotus zelmae	Sweden, Skåne	22-215*	919.881	#REF!	#REF!	78.0415	17.5074	10.089	64.095	13.6499	11.8694	15.1335	11.276	#REF!	44.2136	55.7864	#REF!	21.365	17.2107	#REF!	21.0682	17.2107	#REF!	23.1454	18.1009	#REF!	22.5519	18.6944	#REF!	23.7389	18.9911	#REF!	22.8487	18.6944	#REF!	26.4095	19.8813	#REF!	27.2997	19.8813
Mesobiotus zelmae	Sweden, Skåne	24-356f	917.431	#REF!	#REF!	79.5107	16.8196	9.17431	64.526	13.7615	11.9266	15.9021	11.9266	#REF!	45.8716	57.7982	#REF!	21.4067	17.1254	#REF!	22.3242	17.1254	#REF!	24.4648	18.3486	#REF!	23.8532	19.2661	#REF!	25.0765	19.8777	#REF!	23.8532	20.1835	#REF!	27.8287	21.4067	#REF!	28.7462	20.1835
Mesobiotus zelmae	Sweden, Skåne	24-258f	918.367	#REF!	#REF!	79.0087	18.0758	10.2041	64.1399	13.9942	12.2449	15.4519	11.6618	#REF!	44.3149	55.9767	#REF!	19.8251	16.6181	#REF!	22.449	17.4927	#REF!	22.449	18.0758	#REF!	21.8659	18.0758	#REF!	22.7405	19.242	#REF!	21.5743	19.5335	#REF!	29.1545	20.9913	#REF!	29.4461	20.4082
Mesobiotus zelmae	Sweden, Skåne	24-359f	959.119	#REF!	#REF!	80.5031	17.9245	9.43396	69.8113	13.8365	12.8931	16.3522	12.2642	#REF!	47.4843	59.7484	#REF!	22.956	17.2956	#REF!	23.2704	18.239	#REF!	25.1572	19.1824	#REF!	25.1572	19.8113	#REF!	24.8428	20.1258	#REF!	24.8428	20.4403	#REF!	25.7862	21.3836	#REF!	26.1006	20.4403
Mesobiotus zelmae	Sweden, Skåne	24-366f	827.338	#REF!	#REF!	78.4173	17.9856	8.99281	62.5899	14.0288	11.5108	14.0288	11.1511	#REF!	42.0863	53.9568	#REF!	21.223	17.2662	#REF!	20.1439	16.9065	#REF!	20.8633	17.2662	#REF!	22.3022	20.1439	#REF!	21.5827	17.2662	#REF!	22.3022	17.9856	#REF!	24.1007	17.6259	#REF!	24.8201	18.705
Mesobiotus zelmae	Sweden, Skåne	24-367f	974.359	#REF!	#REF!	79.7436	17.1795	10	65.3846	13.8462	12.0513	14.8718	11.2821	#REF!	45.3846	56.4103	#REF!	21.7949	18.9744	#REF!	19.4872	16.4103	#REF!	23.0769	19.4872	#REF!	20.2564	18.4615	#REF!	23.8462	18.9744	#REF!	20.7692	18.4615	#REF!	25.8974	19.2308	#REF!	27.4359	19.7436
Mesobiotus zelmae	Sweden, Skåne	24-370f	797.546	#REF!	#REF!	75.7669	16.8712	8.89571	57.6687	12.8834	11.3497	13.8037	10.4294	#REF!	42.3313	53.0675	#REF!	19.0184	15.6442	#REF!	18.4049	15.3374	#REF!			#REF!	20.8589	17.4847	#REF!			#REF!	21.1656	17.7914	#REF!	22.6994	16.8712	#REF!	23.3129	18.4049
Mesobiotus zelmae	Sweden, Skåne	20		#REF!	#REF!									#REF!			#REF!			#REF!			#REF!			#REF!			#REF!			#REF!			#REF!			#REF!
Mesobiotus zelmae	Sweden, Skåne	21		#REF!	#REF!									#REF!			#REF!			#REF!			#REF!			#REF!			#REF!			#REF!			#REF!			#REF!
Mesobiotus zelmae	Sweden, Skåne	22		#REF!	#REF!									#REF!			#REF!			#REF!			#REF!			#REF!			#REF!			#REF!			#REF!			#REF!
Mesobiotus zelmae	Sweden, Skåne	23		#REF!	#REF!									#REF!			#REF!			#REF!			#REF!			#REF!			#REF!			#REF!			#REF!			#REF!
Mesobiotus zelmae	Sweden, Skåne	24		#REF!	#REF!									#REF!			#REF!			#REF!			#REF!			#REF!			#REF!			#REF!			#REF!			#REF!
Mesobiotus zelmae	Sweden, Skåne	25		#REF!	#REF!									#REF!			#REF!			#REF!			#REF!			#REF!			#REF!			#REF!			#REF!			#REF!
Mesobiotus zelmae	Sweden, Skåne	26		#REF!	#REF!									#REF!			#REF!			#REF!			#REF!			#REF!			#REF!			#REF!			#REF!			#REF!
Mesobiotus zelmae	Sweden, Skåne	27		#REF!	#REF!									#REF!			#REF!			#REF!			#REF!			#REF!			#REF!			#REF!			#REF!			#REF!
Mesobiotus zelmae	Sweden, Skåne	28		#REF!	#REF!									#REF!			#REF!			#REF!			#REF!			#REF!			#REF!			#REF!			#REF!			#REF!
Mesobiotus zelmae	Sweden, Skåne	29		#REF!	#REF!									#REF!			#REF!			#REF!			#REF!			#REF!			#REF!			#REF!			#REF!			#REF!
Mesobiotus zelmae	Sweden, Skåne	30		#REF!	#REF!									#REF!			#REF!			#REF!			#REF!			#REF!			#REF!			#REF!			#REF!			#REF!

## Sheet: eggs (µm)
Species	Population	egg	Egg bare diameter	Egg full diameter	Process height	Process base width	Process base/height ratio	Terminal disc width	Inter-process distance	Number of processes on the egg circumference
Mesobiotus zelmae	Sweden, Skåne	22-233*	51.9	81.3	14.6	12.6333	0.866632		3.3	11
Mesobiotus zelmae	Sweden, Skåne	22-232	48.9	78.3	14.5667	13.7667	0.944938			10
Mesobiotus zelmae	Sweden, Skåne	22-449	46.1	75.9	14.0333	10.7333	0.771184		2.86667	12
Mesobiotus zelmae	Sweden, Skåne	22-052	50.5	75.4	13.25	12.6	0.951015			11
Mesobiotus zelmae	Sweden, Skåne	24-160*	49.5	75.2	14.7667	13.3667	0.905867			10
Mesobiotus zelmae	Sweden, Skåne	22-250-16	51.3	75.7	14.4	12.6667	0.882887		3.4	12
Mesobiotus zelmae	Sweden, Skåne	22-250-15e	47	71.7	12.9	10.4667	0.814539		2.76667	12
Mesobiotus zelmae	Sweden, Skåne	0
Mesobiotus zelmae	Sweden, Skåne	0
Mesobiotus zelmae	Sweden, Skåne	0
Mesobiotus zelmae	Sweden, Skåne	0
Mesobiotus zelmae	Sweden, Skåne	0
Mesobiotus zelmae	Sweden, Skåne	0
Mesobiotus zelmae	Sweden, Skåne	0
Mesobiotus zelmae	Sweden, Skåne	15
Mesobiotus zelmae	Sweden, Skåne	16
Mesobiotus zelmae	Sweden, Skåne	17
Mesobiotus zelmae	Sweden, Skåne	18
Mesobiotus zelmae	Sweden, Skåne	19
Mesobiotus zelmae	Sweden, Skåne	20
Mesobiotus zelmae	Sweden, Skåne	21
Mesobiotus zelmae	Sweden, Skåne	22
Mesobiotus zelmae	Sweden, Skåne	23
Mesobiotus zelmae	Sweden, Skåne	24
Mesobiotus zelmae	Sweden, Skåne	25
Mesobiotus zelmae	Sweden, Skåne	26
Mesobiotus zelmae	Sweden, Skåne	27
Mesobiotus zelmae	Sweden, Skåne	28
Mesobiotus zelmae	Sweden, Skåne	29
Mesobiotus zelmae	Sweden, Skåne	30
